# Supplementary material for: Cortical patterning of abnormal morphometric similarity in psychosis is associated with brain expression of schizophrenia-related genes
Source: Proc Natl Acad Sci U S A. 2019 Apr 19;116(19):9604–9. doi: 10.1073/pnas.1820754116 (PMC6511038; doi:10.1073/pnas.1820754116)
Supplement: Supplementary File [file pnas.1820754116.sd01.xlsx]

## Sheet: PLS1_GeneWeights
PLS1 gene names	PLS1 entrez ids	PLS1 gene weights
'ABCA6'	23460	7.32539
'LYSMD4'	145748	7.30033
'ZFYVE28'	57732	7.15134
'FNDC5'	252995	7.14888
'MYO19'	80179	7.14373
'CCNB1IP1'	57820	6.9961
'XBP1'	7494	6.87944
'PRC1'	9055	6.82218
'SLC39A14'	23516	6.78798
'RAB40C'	57799	6.70288
'MORC2-AS1'	150291	6.66548
'FAM156A'	29057	6.6435
'FBLN7'	129804	6.54467
'UPF3A'	65110	6.53566
'C1orf174'	339448	6.51771
'TMTC4'	84899	6.51506
'A26C1B'	728378	6.50992
'PER1'	5187	6.47013
'ZBTB8OSP1'	729566	6.43993
'FES'	2242	6.33676
'ZYX'	7791	6.33552
'EEPD1'	80820	6.33472
'PLCXD1'	55344	6.31216
'RASD2'	23551	6.30859
'AVPI1'	60370	6.23281
'STARD5'	80765	6.23099
'IFFO1'	25900	6.22201
'EPHX4'	253152	6.19415
'FAM110A'	83541	6.18773
'DFNB59'	494513	6.18734
'COL13A1'	1305	6.15208
'MYO15A'	51168	6.1467
'RND2'	8153	6.14123
'UGCG'	7357	6.13614
'DHX35'	60625	6.10265
'LURAP1L'	286343	6.05966
'IP6K2'	51447	6.05635
'HINFP'	25988	6.03548
'IGLL3P'	91353	6.03247
'CHKB'	1120	6.03057
'ALDH1A3'	220	6.03048
'WDR90'	197335	6.01079
'FCRLB'	127943	5.99639
'RABL2A'	11159	5.99098
'DMKN'	93099	5.98671
'ZNF557'	79230	5.94273
'SRA1'	10011	5.93636
'PPL'	5493	5.91585
'LAG3'	3902	5.91165
'PTPN2'	5771	5.90486
'USP13'	8975	5.86348
'FRAT1'	10023	5.86296
'B3GALNT2'	148789	5.85274
'MAT2B'	27430	5.84443
'CDYL'	9425	5.83529
'TRIM7'	81786	5.8351
'C20orf132'	140699	5.83067
'GLCCI1'	113263	5.82259
'NCALD'	83988	5.82123
'NGDN'	25983	5.81453
'SLC39A13'	91252	5.80387
'MCRS1'	10445	5.78832
'RAD51C'	5889	5.77369
'OSBPL5'	114879	5.77234
'RPP25'	54913	5.7701
'VCX'	26609	5.76586
'ITFG2'	55846	5.763
'CPNE9'	151835	5.76286
'FAM20A'	54757	5.75603
'AIFM3'	150209	5.75528
'CCNO'	10309	5.74925
'VCX2'	51480	5.74774
'CCBL1'	883	5.70284
'SCRT1'	83482	5.69949
'ST3GAL6'	10402	5.69508
'OSGEPL1'	64172	5.689
'NT5M'	56953	5.68623
'NUDT6'	11162	5.68466
'KCNAB3'	9196	5.67586
'SNHG13'	57291	5.67537
'SRL'	6345	5.67165
'LNP1'	348801	5.67064
'AC099797.1'	731220	5.6684
'AC114947.2'	167359	5.66747
'ATP4A'	495	5.65691
'MCF2L'	23263	5.65555
'H1F0'	3005	5.65296
'PCNT'	5116	5.65208
'TTC25'	83538	5.63825
'DDX55'	57696	5.6365
'C8orf47'	203111	5.61676
'COL6A1'	1291	5.60146
'MRPS31'	10240	5.60094
'ZDHHC8P1'	150244	5.59071
'SPSB3'	90864	5.58947
'FRZB'	2487	5.58294
'FNDC4'	64838	5.58271
'C17orf56'	146705	5.5818
'TCF7L2'	6934	5.58164
'ZNF500'	26048	5.58156
'RASA3'	22821	5.58053
'CBX7'	23492	5.57302
'RPSAP52'	204010	5.57079
'RAD52'	5893	5.56275
'ABCF2'	10061	5.55779
'PDK1'	5163	5.54758
'YEATS4'	8089	5.54587
'ANKZF1'	55139	5.53366
'TSEN2'	80746	5.53052
'SDHA'	6389	5.52407
'OVCA2'	124641	5.51915
'PRIM1'	5557	5.51777
'PKD1'	5310	5.50948
'PRMT7'	54496	5.48982
'GK'	2710	5.48663
'MIOS'	54468	5.48522
'C20orf108'	116151	5.47738
'CABLES2'	81928	5.47558
'RPF2'	84154	5.47349
'NSUN5B'	155400	5.46477
'SULT1A4'	445329	5.46135
'EML2'	24139	5.44637
'GSTT2'	2953	5.44531
'C11orf58'	10944	5.44408
'ZNF362'	149076	5.43415
'SNHG1'	23642	5.42973
'NOXO1'	124056	5.4292
'ZNF133'	7692	5.42882
'MYH7B'	57644	5.4265
'CDON'	50937	5.4148
'ZNF142'	7701	5.41161
'MYST1'	84148	5.40926
'ZMAT4'	79698	5.4004
'ZNF398'	57541	5.39972
'DHX16'	8449	5.39454
'LAMA3'	3909	5.38947
'LEMD2'	221496	5.38317
'CAB39L'	81617	5.38314
'GRHL2'	79977	5.38105
'LPCAT4'	254531	5.37682
'OLFML2A'	169611	5.36667
'PPIE'	10450	5.34566
'C1orf172'	126695	5.33324
'NAPEPLD'	222236	5.33273
'CENPV'	201161	5.32876
'SENP1'	29843	5.32563
'SFTPA1'	653509	5.32348
'TOE1'	114034	5.32322
'C19orf46'	163183	5.30879
'TOX'	9760	5.30569
'CARD9'	64170	5.3022
'PNLDC1'	154197	5.29616
'DCP1A'	55802	5.29287
'SLC2A11'	66035	5.28276
'SSX2IP'	117178	5.27717
'FBN1'	2200	5.27545
'ASB13'	79754	5.27241
'MAP3K6'	9064	5.26243
'RBM23'	55147	5.26027
'HTR5A'	3361	5.25915
'NIF3L1'	60491	5.25599
'ZNF540'	163255	5.24997
'SPTBN4'	57731	5.24976
'KLHL20'	27252	5.24774
'PSMG3'	84262	5.23344
'CFC1'	55997	5.23112
'MDC1'	9656	5.2307
'KCTD9'	54793	5.22521
'MYO5C'	55930	5.22443
'STAT4'	6775	5.22274
'ZNF266'	10781	5.22262
'INSM2'	84684	5.21247
'OVGP1'	5016	5.20561
'ADCY1'	107	5.2004
'AC021534.2'	146713	5.19856
'AC011472.2'	55908	5.19771
'ECM1'	1893	5.19144
'B3GNT9'	84752	5.19114
'LAPTM4B'	55353	5.1827
'TLE2'	7089	5.18041
'ZNF232'	7775	5.17755
'RAGE'	5891	5.17737
'NR1D1'	9572	5.17348
'GLTSCR2'	29997	5.17202
'RHBDL3'	162494	5.17054
'HNRNPH1'	3187	5.16667
'SLCO4A1'	28231	5.16658
'SLC38A11'	151258	5.16446
'FOXRED1'	55572	5.16322
'ANKRD39'	51239	5.16283
'CAMKK1'	84254	5.16074
'UBAP1L'	390595	5.1575
'TNNC2'	7125	5.15737
'ASTE1'	28990	5.15683
'COQ3'	51805	5.14982
'LOC642513'	642513	5.14952
'CATSPER2'	117155	5.14861
'POLR1E'	64425	5.13761
'AC110814.1'	27065	5.13707
'CALCOCO1'	57658	5.13586
'DAGLB'	221955	5.13312
'GTF3C2'	2976	5.13216
'HS3ST1'	9957	5.12619
'FSTL1'	11167	5.12373
'DCLRE1A'	9937	5.12189
'ARAP3'	64411	5.11773
'SDHAF2'	54949	5.1155
'FBXL6'	26233	5.1143
'NGEF'	25791	5.11277
'PION'	54103	5.10986
'IGLL1'	3543	5.10365
'ZBTB16'	7704	5.10235
'RGS16'	6004	5.10169
'HTRA2'	27429	5.09808
'GABRD'	2563	5.09465
'ST6GALNAC1'	55808	5.08954
'IL28RA'	163702	5.08904
'OPRL1'	4987	5.08735
'GNB5'	10681	5.08672
'GLIS1'	148979	5.08112
'IGFL2'	147920	5.07719
'ZNF134'	7693	5.07553
'ZIM2'	23619	5.07415
'CCDC84'	338657	5.06562
'RFPL1'	5988	5.05793
'MAFB'	9935	5.05774
'TNFRSF6B'	8771	5.05717
'FGF18'	8817	5.05693
'C4orf18'	51313	5.05393
'PDSS1'	23590	5.04779
'BLMH'	642	5.04061
'RP4-800G7.1'	155060	5.04001
'FKRP'	79147	5.03996
'LETMD1'	25875	5.03909
'ADAMTS13'	11093	5.03887
'PDIA5'	10954	5.01975
'C10orf140'	387640	5.01437
'VIPR2'	7434	5.01414
'LRRC23'	10233	5.01324
'ACOT4'	122970	5.01254
'CHI3L1'	1116	5.00912
'C21orf57'	54059	5.0088
'DND1P2'	644256	5.00387
'BHLHE41'	79365	5.00262
'PPP1R3F'	89801	4.99741
'MAP3K12'	7786	4.98679
'SHROOM2'	357	4.98538
'PPARGC1B'	133522	4.9835
'AARS'	16	4.97955
'SERTAD4'	56256	4.97928
'KRBA1'	84626	4.97126
'PLAGL1'	5325	4.9704
'RAPGEF6'	51735	4.96464
'ZNF193'	7746	4.96209
'FAM86DP'	692099	4.95654
'OBSL1'	23363	4.95056
'ING3'	54556	4.9471
'HCRP1'	387535	4.94561
'MAP3K13'	9175	4.94442
'HAUS8'	93323	4.94031
'RET'	5979	4.93934
'PSMF1'	9491	4.93932
'ZC3H4'	23211	4.93639
'ELMOD3'	84173	4.93567
'KLF9'	687	4.93092
'RCN3'	57333	4.92126
'RELL2'	285613	4.92097
'SSH3'	54961	4.91887
'KIAA1199'	57214	4.91813
'PPIEL'	728448	4.91668
'CA7'	766	4.91607
'FBXO36'	130888	4.91327
'CLGN'	1047	4.90952
'PARP3'	10039	4.90696
'KIAA0664L3'	100132341	4.90369
'KIAA1456'	57604	4.90213
'REPS1'	85021	4.90078
'TUBGCP6'	85378	4.90018
'KRTCAP3'	200634	4.89877
'SERPINB9'	5272	4.89852
'CLEC16A'	23274	4.89826
'ANKH'	56172	4.89656
'LHX9'	56956	4.8959
'RC3H1'	149041	4.89336
'ANKRD13A'	88455	4.89076
'PPA1'	5464	4.88537
'UBL7'	84993	4.88518
'CHGA'	1113	4.88419
'SRPK1'	6732	4.88128
'TTC39C'	125488	4.88117
'ZNF692'	55657	4.88095
'WDR91'	29062	4.87444
'FAP'	2191	4.87175
'YPEL3'	83719	4.86886
'DDX28'	55794	4.86702
'YPEL4'	219539	4.86238
'ART3'	419	4.86202
'NQO2'	4835	4.85734
'FBXO32'	114907	4.85597
'MC1R'	4157	4.85555
'PHKA2'	5256	4.85395
'LOC100499484-C9ORF174'	57653	4.85314
'CYTH2'	9266	4.8511
'F13A1'	2162	4.85
'ANKS1A'	23294	4.84366
'GGA2'	23062	4.84136
'TRIAP1'	51499	4.83965
'NOP2'	4839	4.8386
'CLK2'	1196	4.83201
'SETD6'	79918	4.82851
'CNTNAP5'	129684	4.82282
'DNAH1'	25981	4.8228
'PNMA5'	114824	4.8227
'C9orf95'	54981	4.81865
'AP000926.2'	79827	4.81774
'HR'	55806	4.81516
'TSPAN9'	10867	4.81007
'HMGB2'	3148	4.80431
'PRSS16'	10279	4.80422
'SLC35A4'	113829	4.80322
'CDR2'	1039	4.7985
'DVL2'	1856	4.79781
'SLC9A1'	6548	4.79777
'FLJ10038'	55056	4.79648
'SNRNP35'	11066	4.79408
'ZNF3'	7551	4.79373
'LOC100289525'	100289525	4.78686
'LYSMD1'	388695	4.78366
'TFB1M'	51106	4.78183
'EXTL2'	2135	4.78106
'DHX33'	56919	4.77889
'HEATR4'	399671	4.77835
'SF3B1'	23451	4.77504
'POLG2'	11232	4.77268
'NUDCD3'	23386	4.77136
'RFC2'	5982	4.77049
'AMT'	275	4.76547
'ASGR1'	432	4.76524
'DDX56'	54606	4.76416
'TSEN15'	116461	4.76351
'MFF'	56947	4.76188
'ADAMTS5'	11096	4.75966
'PPM1H'	57460	4.75961
'ZNF498'	221785	4.75878
'ZFP91'	80829	4.75608
'MRPS26'	64949	4.75456
'HARS'	3035	4.75302
'PRH1'	5554	4.75101
'STAMBPL1'	57559	4.74655
'DOT1L'	84444	4.74552
'USP19'	10869	4.74525
'SNRPN'	6638	4.74452
'PGC'	5225	4.74393
'RP5-1022P6.1'	56261	4.73973
'LOC100288083'	100288083	4.73805
'ZNF565'	147929	4.73787
'C18orf25'	147339	4.73744
'SLC37A1'	54020	4.73619
'CHRD'	8646	4.73482
'MLXIP'	22877	4.73481
'NUB1'	51667	4.73216
'GATAD1'	57798	4.72742
'DCP1B'	196513	4.72675
'HSPBAP1'	79663	4.72604
'C17orf75'	64149	4.72384
'SLC6A17'	388662	4.72288
'MAPK12'	6300	4.72175
'UBAC1'	10422	4.71693
'AMMECR1'	9949	4.71605
'STARD10'	10809	4.7152
'RACGAP1P'	29127	4.71397
'CABP1'	9478	4.70649
'PAG1'	55824	4.70643
'NEIL1'	79661	4.70361
'HAPLN4'	404037	4.699
'C1orf66'	51093	4.69724
'ANKRD23'	200539	4.69551
'FIGN'	55137	4.691
'SCN1B'	6324	4.68815
'RRP8'	23378	4.68668
'ENTPD3'	956	4.68119
'NFKBIA'	4792	4.67638
'SGCG'	6445	4.6755
'GLS2'	27165	4.6719
'ANKS3'	124401	4.67171
'PKNOX2'	63876	4.67132
'WFDC2'	10406	4.6712
'KIAA1370'	56204	4.67094
'TMEM80'	283232	4.67082
'ABCA5'	23461	4.66919
'ZNF655'	79027	4.66481
'ZNF653'	115950	4.66425
'C1orf133'	574036	4.65265
'NUDC'	10726	4.65231
'KIAA0802'	23255	4.65125
'EZH2'	2146	4.64699
'PILRA'	29992	4.64046
'SLC25A44'	9673	4.63993
'PLEKHH3'	79990	4.63926
'CBR3'	874	4.63829
'PTH1R'	5745	4.6353
'N4BP2L1'	90634	4.63316
'RAB37'	326624	4.63244
'SLC12A5'	57468	4.62877
'CCDC115'	84317	4.62441
'TMEM60'	85025	4.61464
'TNPO3'	23534	4.61438
'KLHDC9'	126823	4.61282
'RAB11FIP5'	26056	4.612
'WHAMM'	123720	4.60967
'SLC25A5P1'	266623	4.60428
'PITPNM1'	9600	4.60366
'ZNF641'	121274	4.59972
'TICAM1'	148022	4.597
'EIF2B5'	8893	4.59573
'PCGF1'	84759	4.59455
'SDHAP1'	255812	4.58982
'AC084125.1'	80728	4.58202
'SEMA4C'	54910	4.57943
'LRTM2'	654429	4.57798
'PLEKHA6'	22874	4.57795
'STARD9'	57519	4.57677
'TGM1'	7051	4.57631
'KCNS1'	3787	4.57507
'PTPMT1'	114971	4.57355
'BTBD6'	90135	4.57273
'FZD5'	7855	4.57247
'TMEM200B'	399474	4.57245
'TUSC4'	10641	4.57148
'LOC149134'	149134	4.56983
'LOC100288939'	100288939	4.5694
'ARHGAP9'	64333	4.56371
'POTED'	317754	4.56349
'DOPEY2'	9980	4.55931
'LINC00265'	349114	4.55845
'KATNB1'	10300	4.5579
'SEC31B'	25956	4.55764
'SDCCAG3'	10807	4.55618
'CTTNBP2'	83992	4.55543
'STRC'	161497	4.55172
'CTSK'	1513	4.54795
'ANKRD24'	170961	4.54577
'PRR4'	11272	4.54437
'CCL3L1'	6349	4.53521
'LRDD'	55367	4.5347
'SPATA2'	9825	4.53207
'NUP54'	53371	4.53138
'KLHDC2'	23588	4.53108
'FH'	2271	4.52759
'C6orf167'	253714	4.52724
'C17orf76'	388341	4.52714
'NUDT5'	11164	4.52612
'TUBE1'	51175	4.52411
'C14orf102'	55051	4.52029
'THAP10'	56906	4.51847
'NAGPA'	51172	4.51828
'GIT2'	9815	4.518
'C21orf63'	59271	4.51629
'RBKS'	64080	4.50816
'C2orf3'	6936	4.50779
'MGC16384'	114130	4.50529
'SIRT7'	51547	4.50446
'PTGS1'	5742	4.50419
'THG1L'	54974	4.50326
'ITPK1'	3705	4.50013
'ANK1'	286	4.49897
'CDR2L'	30850	4.49892
'ARHGEF18'	23370	4.49875
'SLC12A7'	10723	4.49394
'HNRNPA2B1'	3181	4.49202
'COL7A1'	1294	4.48773
'AC120114.2'	440356	4.48743
'SLC12A8'	84561	4.48606
'RAD23A'	5886	4.48526
'NLRP3'	114548	4.48318
'RNF111'	54778	4.48108
'CCDC130'	81576	4.48107
'NECAB3'	63941	4.48063
'ZNF7'	7553	4.47908
'UNC84A'	23353	4.47773
'FKBP7'	51661	4.47741
'ACTL6B'	51412	4.47702
'KIAA0430'	9665	4.47667
'RP11-347C12.3'	613038	4.47316
'BRSK2'	9024	4.47217
'TRAPPC3'	27095	4.47199
'BBS1'	582	4.47037
'PDE4A'	5141	4.46987
'WDR19'	57728	4.46711
'PABPN1'	8106	4.46526
'SEPT8'	23176	4.4604
'ULK3'	25989	4.45816
'C1ORF213'	148898	4.45562
'COX7A1'	1346	4.45542
'IRF2BP2'	359948	4.4534
'C1orf201'	90529	4.45331
'TRAPPC2P1'	10597	4.44974
'ZSCAN12'	9753	4.44843
'DHRS11'	79154	4.44797
'INTS9'	55756	4.44734
'ITGA2B'	3674	4.44719
'TAF1D'	79101	4.44646
'RPP14'	11102	4.44602
'MAN2A2'	4122	4.4436
'ERCC4'	2072	4.44334
'SRP68'	6730	4.44212
'ABCC8'	6833	4.44101
'NOMO2'	283820	4.44041
'C10orf104'	119504	4.44024
'TSNAXIP1'	55815	4.43985
'MRPL39'	54148	4.43928
'ZNF12'	7559	4.43511
'ZRANB1'	54764	4.43495
'SIX4'	51804	4.43232
'NOMO1'	23420	4.42922
'SLC19A2'	10560	4.42823
'MED22'	6837	4.42793
'RSAD1'	55316	4.42781
'TMEM204'	79652	4.4263
'ANKRD37'	353322	4.42577
'TNFRSF25'	8718	4.42575
'POU6F1'	5463	4.42389
'TDRD1'	56165	4.42294
'SPSB2'	84727	4.41982
'C16orf28'	64718	4.41678
'TARBP1'	6894	4.41602
'AC132186.2'	146227	4.41215
'RABEPK'	10244	4.40909
'MRPL40'	64976	4.40509
'DCBLD2'	131566	4.40309
'PPIL2'	23759	4.40207
'F8A1'	8263	4.40116
'ZNF333'	84449	4.40112
'C22orf41'	644186	4.39971
'CTSL3'	392360	4.39721
'TRIM4'	89122	4.39693
'MED12'	9968	4.39689
'PILRB'	29990	4.3938
'LOC442572'	442572	4.39359
'LOC643630'	643630	4.39104
'SNORA70'	26778	4.39038
'ALKBH3'	221120	4.38932
'PCNA'	5111	4.38748
'APBA2'	321	4.38002
'MUTYH'	4595	4.375
'MPP7'	143098	4.37477
'ZNF767'	79970	4.37332
'SAT2'	112483	4.37242
'PCGF6'	84108	4.37216
'NDUFA4L2'	56901	4.37016
'PIGC'	5279	4.36341
'TGFBRAP1'	9392	4.36337
'ARSG'	22901	4.36274
'CHAF1A'	10036	4.36204
'HTR1F'	3355	4.3599
'C11orf54'	28970	4.35522
'RDH13'	112724	4.35465
'DQX1'	165545	4.35365
'DSN1'	79980	4.3531
'BTBD11'	121551	4.3523
'THAP7'	80764	4.34975
'MAP4K2'	5871	4.34915
'PSAP'	5660	4.34848
'CDK5RAP1'	51654	4.34757
'LOC100132356'	100132356	4.34614
'TUBD1'	51174	4.34591
'REPIN1'	29803	4.34311
'KCNJ11'	3767	4.34305
'C1orf84'	149469	4.34206
'SFRS2'	6427	4.33763
'FASTKD3'	79072	4.33742
'RNF165'	494470	4.3372
'RABL2B'	11158	4.33543
'MARVELD1'	83742	4.33527
'C7orf36'	57002	4.33446
'ARHGEF2'	9181	4.3344
'WBSCR22'	114049	4.33078
'PIGL'	9487	4.32728
'LOC100287869'	100287869	4.3235
'POSTN'	10631	4.31994
'ARID2'	196528	4.31895
'KIAA0427'	9811	4.31569
'PTCD1'	26024	4.31386
'DTWD2'	285605	4.31375
'TTC15'	51112	4.31365
'SPAG5'	10615	4.31243
'TRMT61B'	55006	4.3105
'RALY'	22913	4.30948
'ZNF136'	7695	4.30828
'ZBTB47'	92999	4.30381
'POT1'	25913	4.30174
'GPR137C'	283554	4.30142
'EYA3'	2140	4.29996
'KBTBD7'	84078	4.29988
'TMEM223'	79064	4.29395
'C12orf54'	121273	4.29376
'MUM1'	84939	4.28459
'RNF113A'	7737	4.28437
'LOC730658'	730658	4.27992
'PTPRT'	11122	4.27681
'SNRPB'	6628	4.27565
'LINC00515'	282566	4.27469
'RPS6KB1'	6198	4.2737
'LOC100133161'	100133161	4.27294
'ZC3H18'	124245	4.26953
'LYPD5'	284348	4.26699
'TMEM132E'	124842	4.26627
'LGI2'	55203	4.26619
'DLG5'	9231	4.26339
'ZNF358'	140467	4.26187
'DCUN1D2'	55208	4.25918
'ADRBK1'	156	4.2589
'ACTN4'	81	4.25888
'ZNF506'	440515	4.25872
'C20orf11'	54994	4.25857
'LOC283701'	283701	4.25775
'GLI4'	2738	4.25623
'C20orf100'	84969	4.25186
'RSPO2'	340419	4.25116
'PGD'	5226	4.25097
'PARD6B'	84612	4.2485
'AMPD3'	272	4.24798
'RNF8'	9025	4.2479
'CCL3'	6348	4.24718
'TRABD'	80305	4.24652
'MTHFSD'	64779	4.2463
'MRPL16'	54948	4.2423
'SPTSSB'	165679	4.2415
'GPR161'	23432	4.24063
'EIF5A2'	56648	4.24062
'SMARCB1'	6598	4.2373
'SUZ12'	23512	4.23643
'AC073343.8'	54753	4.23548
'RERGL'	79785	4.23522
'UIMC1'	51720	4.23411
'WDR85'	92715	4.23228
'CDK5RAP3'	80279	4.23197
'ERRFI1'	54206	4.2312
'KCNS2'	3788	4.22932
'U2AF1L4'	199746	4.22855
'AC009532.1'	100129827	4.22392
'ANKRD34A'	284615	4.2225
'FAM20C'	56975	4.2221
'MTHFD1L'	25902	4.22097
'DBP'	1628	4.22065
'METTL2B'	55798	4.22036
'TAS2R10'	50839	4.21763
'SULT1A1'	6817	4.2175
'CAD'	790	4.21559
'TRIM44'	54765	4.21521
'ETS2'	2114	4.21325
'EXOSC2'	23404	4.21166
'PFAS'	5198	4.2106
'GDPD1'	284161	4.20949
'CHD6'	84181	4.20884
'RRN3P1'	730092	4.2073
'C6orf59'	134701	4.20494
'PIGH'	5283	4.2047
'RGL2'	5863	4.1985
'RFX5'	5993	4.19767
'TBCC'	6903	4.19717
'ZNF791'	163049	4.19405
'DDX46'	9879	4.19267
'CPSF3L'	54973	4.19199
'EDNRA'	1909	4.19188
'MCF2'	4168	4.1917
'TMEM127'	55654	4.19062
'FAM90A1'	55138	4.19036
'C8orf41'	80185	4.18561
'AC233723.1'	100130311	4.18554
'TRMT2B'	79979	4.18424
'NFIC'	4782	4.1818
'SHD'	56961	4.1808
'PPM1J'	333926	4.17974
'ZNRD1'	30834	4.17735
'IRS1'	3667	4.17462
'PPARGC1A'	10891	4.17286
'HERPUD1'	9709	4.17065
'POLL'	27343	4.16883
'ABLIM2'	84448	4.16685
'QPCT'	25797	4.16603
'INPP5A'	3632	4.16409
'GADD45B'	4616	4.16338
'HSPA1L'	3305	4.16337
'NXF1'	10482	4.16274
'C12orf41'	54934	4.16188
'ITM2A'	9452	4.15971
'TPCN2'	219931	4.15894
'GRPEL2'	134266	4.15773
'SNW1'	22938	4.15429
'DAZAP1'	26528	4.15325
'HTATIP2'	10553	4.15232
'PPIL5'	122769	4.151
'WDR46'	9277	4.14936
'IFRD2'	7866	4.14911
'NTNG1'	22854	4.14733
'MX1'	4599	4.14648
'TIFA'	92610	4.14579
'MTP18'	51537	4.14517
'CHRNA2'	1135	4.14478
'CROCCP2'	84809	4.14388
'DEPDC5'	9681	4.14323
'NUP155'	9631	4.14309
'GAPDH'	2597	4.1425
'RFC4'	5984	4.14109
'ARIH2'	10425	4.13906
'PHF17'	79960	4.13894
'GPR108'	56927	4.13617
'TRIM13'	10206	4.13575
'RP5-1182A14.1'	11209	4.13436
'RUSC1'	23623	4.13189
'LOC653056'	653056	4.1318
'NR2F6'	2063	4.13048
'ZBTB8OS'	339487	4.12782
'BDH1'	622	4.12782
'POLD2'	5425	4.12744
'PHF8'	23133	4.1262
'FCHSD1'	89848	4.12461
'YY1AP1'	55249	4.12439
'PPP1R15A'	23645	4.12267
'ACSBG2'	81616	4.12212
'ZFP2'	80108	4.12189
'BX248398.1'	728855	4.12176
'LOC100289861'	100289861	4.12013
'OSGEP'	55644	4.11837
'NDUFS2'	4720	4.1168
'INPP5J'	27124	4.1168
'ATP6V1G1'	9550	4.11643
'MYBBP1A'	10514	4.11628
'BTN3A3'	10384	4.11434
'TSHZ1'	10194	4.1139
'C9orf45'	81571	4.10916
'ADCY5'	111	4.10859
'TERF2'	7014	4.10832
'TDRD7'	23424	4.10813
'PAM'	5066	4.10753
'LIN9'	286826	4.10579
'LRRC34'	151827	4.10482
'MRTO4'	51154	4.10466
'COL5A1'	1289	4.10191
'ENTPD4'	9583	4.10046
'SPIRE2'	84501	4.1002
'EIF3E'	3646	4.09853
'ZCCHC8'	55596	4.09529
'KMO'	8564	4.0941
'NAA38'	51691	4.09409
'ZNF546'	339327	4.09329
'PPP1R10'	5514	4.09137
'SEMA6D'	80031	4.09109
'UNC50'	25972	4.08977
'CUX1'	1523	4.08831
'ZNF335'	63925	4.08821
'FAM162B'	221303	4.08723
'PLAT'	5327	4.08668
'C7orf26'	79034	4.08668
'DCPS'	28960	4.08538
'FRMD5'	84978	4.08464
'ZNF576'	79177	4.08196
'ZZEF1'	23140	4.07942
'NECAB1'	64168	4.07902
'RPL5'	6125	4.07803
'LOC440459'	440459	4.07749
'USO1'	8615	4.07733
'KIFC2'	90990	4.07716
'RPL13AP6'	644511	4.07458
'FAM25A'	643161	4.07396
'FBXO16'	157574	4.07283
'WDR12'	55759	4.07184
'KHDRBS1'	10657	4.07168
'IRF3'	3661	4.06452
'SPAG4'	6676	4.06366
'AC013271.3'	440895	4.05854
'SETD1A'	9739	4.05064
'FAM13A-AS1'	285512	4.04968
'RNF157'	114804	4.04704
'FBRS'	64319	4.04251
'MPP5'	64398	4.04129
'PDE4B'	5142	4.04048
'KCTD5'	54442	4.03988
'SPG7'	6687	4.03908
'CYTSA'	23384	4.03553
'LOC100133150'	100133150	4.03512
'TINF2'	26277	4.03512
'SLC25A17'	10478	4.03445
'THSD4'	79875	4.03185
'HRH2'	3274	4.03135
'IER3IP1'	51124	4.03129
'DLX1'	1745	4.02899
'CCDC28B'	79140	4.02857
'MED1'	5469	4.02682
'DDX21'	9188	4.02579
'SECISBP2'	79048	4.02456
'FOSB'	2354	4.01898
'GPR124'	25960	4.01769
'APOL2'	23780	4.01582
'TASP1'	55617	4.01534
'PPP1CC'	5501	4.01504
'C9orf156'	51531	4.01467
'C4ORF38'	152641	4.01411
'MBNL2'	10150	4.01332
'NCOA3'	8202	4.01268
'PPIL3'	53938	4.01053
'FRAT2'	23401	4.01028
'MIR31HG'	554202	4.00964
'LOC100288879'	100288879	4.00852
'POLS'	11044	4.00552
'PRINS'	100169750	4.00282
'ASXL1'	171023	3.99911
'C16orf79'	283870	3.99816
'BAZ1B'	9031	3.99746
'ODF2'	4957	3.99641
'KRTDAP'	388533	3.99514
'C11orf75'	56935	3.99512
'UBTD1'	80019	3.99373
'KBTBD4'	55709	3.99303
'ZNF554'	115196	3.99282
'HES6'	55502	3.99072
'CALML4'	91860	3.98908
'SETDB1'	9869	3.98902
'LOC100294059'	100294059	3.98854
'DCAF13P3'	100132724	3.9884
'ESYT1'	23344	3.98835
'LENG3'	54776	3.98811
'GNL1'	2794	3.98645
'ZNF281'	23528	3.98408
'MLLT6'	4302	3.98274
'ITGB3BP'	23421	3.98172
'CTBP1'	1487	3.97996
'WASH3P'	374666	3.97799
'RCC2'	55920	3.9762
'HIST2H2BF'	440689	3.97084
'RCBTB1'	55213	3.97072
'CITED2'	10370	3.97068
'CLK4'	57396	3.96971
'TBC1D16'	125058	3.96592
'C6orf47'	57827	3.9626
'VPS52'	6293	3.96241
'FGF14'	2259	3.96221
'EYA4'	2070	3.96179
'C1orf71'	163882	3.95824
'CORO2A'	7464	3.95753
'KREMEN1'	83999	3.95609
'IPW'	3653	3.95488
'FAM183B'	340286	3.95473
'LOC100289408'	100289408	3.95425
'SORBS3'	10174	3.95101
'ZMYM4'	9202	3.95088
'HACE1'	57531	3.9455
'ZNF135'	7694	3.94544
'XKR6'	286046	3.94226
'GSDMB'	55876	3.94042
'UBP1'	7342	3.94003
'PRDM2'	7799	3.93887
'CHD4'	1108	3.93618
'C1orf77'	26097	3.92854
'KIF25'	3834	3.92683
'FAM19A2'	338811	3.9267
'MARCH2'	51257	3.92526
'ZNF384'	171017	3.92436
'GUCA2B'	2981	3.92413
'IL6R'	3570	3.92389
'TAZ'	6901	3.92275
'NDRG3'	57446	3.92159
'EMX1'	2016	3.92104
'FGF9'	2254	3.92083
'C11orf60'	56912	3.91987
'PNMA6A'	84968	3.91974
'LOC100290023'	100290023	3.91903
'CHRM1'	1128	3.91761
'PXDN'	7837	3.91726
'C5orf45'	51149	3.91618
'FLRT3'	23767	3.91579
'SLC38A9'	153129	3.91457
'USP30'	84749	3.9139
'COQ10A'	93058	3.90987
'C16orf86'	388284	3.90918
'ZNF630'	57232	3.90695
'HEATR7A'	727957	3.90687
'CPT1B'	1375	3.90425
'LOC100288893'	100288893	3.90414
'ELAVL4'	1996	3.90263
'C19orf43'	79002	3.90121
'KRI1'	65095	3.90105
'PLK5P'	126520	3.89989
'SGK494'	124923	3.89498
'PITRM1'	10531	3.89462
'GBA2'	57704	3.89378
'C9orf91'	203197	3.89374
'MRPL22'	29093	3.89322
'EEF2K'	29904	3.89085
'RPP38'	10557	3.89065
'LOC646670'	646670	3.89051
'AC008073.2'	653140	3.88794
'TBC1D1'	23216	3.88769
'HAUS6'	54801	3.88509
'POLD3'	10714	3.88401
'FAM43A'	131583	3.88321
'EXOSC9'	5393	3.88197
'PDPN'	10630	3.88161
'LOC728804'	728804	3.88095
'SYNPO2'	171024	3.88
'STAP2'	55620	3.87533
'MLF2'	8079	3.8735
'SLC25A12'	8604	3.87344
'PAR-SN'	347746	3.87303
'MET'	4233	3.8721
'PARP6'	56965	3.86999
'BCL3'	602	3.86971
'FOXH1'	8928	3.86962
'CUL3'	8452	3.86775
'ADSSL1'	122622	3.86768
'KIAA1310'	55683	3.86762
'SNCB'	6620	3.86649
'PRMT5'	10419	3.86613
'AAAS'	8086	3.86604
'ACYP1'	97	3.86518
'NFATC3'	4775	3.86382
'FAM71E1'	112703	3.85918
'HDAC5'	10014	3.85901
'ULK4'	54986	3.8569
'ANKRD34C'	390616	3.85468
'NVL'	4931	3.85381
'LYPLA1'	10434	3.8536
'SMOC2'	64094	3.85232
'FKBP3'	2287	3.85231
'NAT5'	51126	3.85068
'C1RL'	51279	3.84891
'TRAPPC1'	58485	3.84694
'ATP1A1'	476	3.84604
'TCTEX1D1'	200132	3.84566
'GABARAPL3'	23710	3.84558
'RP11-790G19.2'	728978	3.84356
'IMP3'	55272	3.84274
'BUD13'	84811	3.84257
'TXNRD2'	10587	3.84189
'SEC23A'	10484	3.84063
'GADD45G'	10912	3.84034
'LOC440311'	440311	3.83931
'DRAM2'	128338	3.83926
'SYVN1'	84447	3.83901
'ANKRD18B'	441459	3.83796
'MRPL34'	64981	3.83786
'LMLN'	89782	3.83524
'DEXI'	28955	3.8337
'FAM13B'	51306	3.83294
'NR3C2'	4306	3.83249
'LAPTM5'	7805	3.83207
'SIRT4'	23409	3.8305
'NARF'	26502	3.8305
'CLOCK'	9575	3.82723
'SLC6A6'	6533	3.82691
'TMEM188'	255919	3.82576
'GALE'	2582	3.82552
'LOC100286909'	100286909	3.82422
'FIZ1'	84922	3.82286
'ZNF322'	79692	3.82276
'OSBP2'	23762	3.82222
'IGDCC3'	9543	3.81892
'ZNF131'	7690	3.81835
'LUC7L2'	51631	3.81765
'PVALB'	5816	3.81739
'GNRH1'	2796	3.81664
'HDAC6'	10013	3.81522
'DHX29'	54505	3.81496
'SCRN2'	90507	3.81469
'CCDC57'	284001	3.81196
'SPCS1'	28972	3.81114
'SLC5A4'	6527	3.81071
'TCEAL3'	85012	3.80992
'C4orf41'	60684	3.80667
'ANKRD46'	157567	3.8055
'PHF19'	26147	3.80527
'C2orf68'	388969	3.80424
'PIN4P1'	728758	3.80404
'ADM'	133	3.80159
'KIAA1217'	56243	3.79993
'C20orf46'	55321	3.79914
'FAM131B'	9715	3.79844
'FAM226A'	203429	3.79792
'SLC5A6'	8884	3.7963
'C11orf30'	56946	3.79574
'ZNF446'	55663	3.79524
'GTPBP1'	9567	3.79521
'GNB2L1'	10399	3.79472
'SH3RF2'	153769	3.79421
'MRPL45'	84311	3.7926
'SESN2'	83667	3.79227
'LAT'	27040	3.79224
'LOC645937'	645937	3.792
'LOC642393'	642393	3.79167
'NXPH3'	11248	3.79149
'ARNTL'	406	3.79123
'CPSF4'	10898	3.7906
'CTNNAL1'	8727	3.79035
'SULT1A3'	6818	3.79024
'KIF19'	124602	3.78918
'MSRB3'	253827	3.78855
'KITLG'	4254	3.78757
'CDC42EP3'	10602	3.78713
'DPY19L1P1'	100129460	3.78664
'PAXIP1'	22976	3.78616
'C8orf55'	51337	3.78402
'PEX1'	5189	3.78382
'C3orf21'	152002	3.78202
'OXA1L'	5018	3.7811
'DBC1'	1620	3.78042
'ESRRG'	2104	3.7802
'NFIX'	4784	3.77768
'POLN'	353497	3.77508
'SLC35C2'	51006	3.77287
'FCHSD2'	9873	3.77167
'PHC2'	1912	3.77112
'SMARCD2'	6603	3.76847
'TXNDC11'	51061	3.76778
'NUP107'	57122	3.7665
'SH3BGRL'	6451	3.76599
'STRADA'	92335	3.76554
'ARID3B'	10620	3.76279
'LOC399744'	399744	3.76254
'TRIM54'	57159	3.762
'SLC29A1'	2030	3.76098
'MAGED2'	10916	3.76081
'IGFBP2'	3485	3.76006
'RAI1'	10743	3.75849
'WWP2'	11060	3.75794
'RADIL'	55698	3.7576
'LOC150166'	150166	3.75577
'STX8'	9482	3.75576
'CEP192'	55125	3.75387
'MDGA2'	161357	3.7528
'WDYHV1'	55093	3.75243
'NCL'	4691	3.75205
'DNMT1'	1786	3.75121
'SYNE1'	23345	3.75091
'SEC16A'	9919	3.75009
'ELL'	8178	3.74975
'THYN1'	29087	3.74896
'WDR73'	84942	3.7482
'KCNC1'	3746	3.74735
'AFF1'	4299	3.7466
'MUS81'	80198	3.74551
'UPP1'	7378	3.74534
'EEF1D'	1936	3.74466
'EIF3L'	51386	3.74344
'NDEL1'	81565	3.74323
'ZNF77'	58492	3.74289
'IL11RA'	3590	3.74169
'SLC16A6'	9120	3.74127
'SOHLH1'	402381	3.73896
'LEFTY1'	10637	3.7388
'PIK3R4'	30849	3.73791
'NFYC'	4802	3.73766
'IRF9'	10379	3.73728
'PDC'	5132	3.73709
'DBNDD1'	79007	3.7326
'NTN4'	59277	3.73242
'ITIH5'	80760	3.73192
'COLQ'	8292	3.73124
'PRPSAP1'	5635	3.73058
'SNAPC4'	6621	3.73006
'C19orf61'	56006	3.72846
'C14orf45'	80127	3.72803
'RSAD2'	91543	3.72781
'LRRC48'	83450	3.72756
'ECE1'	1889	3.72651
'CARD8'	22900	3.72635
'PMS1'	5378	3.72318
'DCBLD1'	285761	3.72143
'C6orf162'	57150	3.72134
'PDIA2'	64714	3.72134
'H2AFY2'	55506	3.72127
'FBXL4'	26235	3.71943
'LOC100240734'	100240734	3.71833
'NKAIN1'	79570	3.71766
'TACO1'	51204	3.71435
'ANKRD54'	129138	3.7109
'POLR3E'	55718	3.70959
'AC084018.1'	338799	3.70923
'NRBP1'	29959	3.70845
'ATRNL1'	26033	3.70778
'MAP3K14'	9020	3.70587
'NXT1'	29107	3.70435
'USP53'	54532	3.70422
'PTPRN'	5798	3.70219
'ZNHIT6'	54680	3.70178
'AP1B1'	162	3.70122
'WTAP'	9589	3.69952
'CREBZF'	58487	3.69938
'KLHDC3'	116138	3.69905
'GHDC'	84514	3.69809
'NR1D2'	9975	3.69779
'HLA-DPB1'	3115	3.69758
'KCTD8'	386617	3.69754
'SMYD4'	114826	3.6959
'MTCP1NB'	100272147	3.69407
'AP4M1'	9179	3.69387
'PEX16'	9409	3.69204
'GSTT1'	2952	3.69024
'USP40'	55230	3.6861
'ZNF251'	90987	3.68505
'HIRIP3'	8479	3.68461
'SESTD1'	91404	3.68392
'MYOZ3'	91977	3.68261
'MICAL3'	57553	3.68229
'SPAG6'	9576	3.6822
'CYFIP1'	23191	3.68046
'CACNG2'	10369	3.6787
'PAN2'	9924	3.67869
'HYI'	81888	3.6783
'AC092143.3'	92806	3.67808
'PPPDE1'	51029	3.67766
'CUX2'	23316	3.67757
'LPIN3'	64900	3.67744
'NAP1L2'	4674	3.67615
'CTTN'	2017	3.67411
'TMEM8C'	389827	3.67314
'DPP8'	54878	3.67264
'ZNF287'	57336	3.67016
'NOS2'	4843	3.67006
'AHSA1'	10598	3.66918
'SCYL1'	57410	3.66825
'TAS2R14'	50840	3.6679
'HSF4'	3299	3.66727
'ZBED5'	58486	3.66669
'CORO6'	84940	3.66653
'CCNI'	10983	3.66613
'C1orf35'	79169	3.66471
'ZNF502'	91392	3.66189
'MAF1'	84232	3.66093
'MTUS2'	23281	3.66056
'NCKIPSD'	51517	3.66003
'MCEE'	84693	3.65743
'RORA'	6095	3.6551
'STK11IP'	114790	3.65478
'EIF2C1'	26523	3.65416
'EIF1B'	10289	3.65404
'CRYGD'	1421	3.6534
'HOOK2'	29911	3.65282
'FAM76B'	143684	3.65249
'ZNF660'	285349	3.65032
'C20orf20'	55257	3.64962
'TTC32'	130502	3.64897
'MOGAT1'	116255	3.64868
'RNF219'	79596	3.64708
'LOC100133109'	100133109	3.64596
'ETV6'	2120	3.64534
'PNMA2'	10687	3.64526
'C1orf222'	85452	3.64476
'LOC100128174'	100128174	3.64468
'CRIPAK'	285464	3.64436
'FBXO4'	26272	3.64421
'RTP4'	64108	3.64368
'LOC401357'	401357	3.64352
'AKAP7'	9465	3.64116
'MYBPHL'	343263	3.64056
'CNBP'	7555	3.64027
'MAN2C1'	4123	3.63999
'RPSAP9'	653162	3.63781
'MCOLN1'	57192	3.63535
'PCBP1'	5093	3.63367
'TUBGCP5'	114791	3.63243
'RPS16P1'	6217	3.63224
'ZBTB4'	57659	3.63218
'ACPL2'	92370	3.63209
'CDC25B'	994	3.62953
'NCOR2'	9612	3.6284
'DTX3'	196403	3.62457
'LRRC49'	54839	3.62088
'CAV1'	857	3.62033
'PDAP1'	11333	3.61943
'AP4B1'	10717	3.61713
'MRPL50'	54534	3.61656
'RASIP1'	54922	3.61647
'PIM3'	415116	3.6159
'NAT15'	79903	3.61405
'SLC17A5'	26503	3.61367
'TADA2B'	93624	3.61362
'PANK4'	55229	3.61305
'SEPHS2'	22928	3.61298
'MRPS27'	23107	3.61164
'SPIN2B'	474343	3.61098
'ARID5B'	84159	3.61067
'APBB1'	322	3.60999
'NHLRC3'	387921	3.60994
'TBC1D8B'	54885	3.60943
'CMPK2'	129607	3.60881
'IQSEC3'	440073	3.60836
'TYK2'	7297	3.60814
'VAV3'	10451	3.60701
'C9orf80'	58493	3.60651
'PNMA3'	29944	3.60488
'MAPK6'	5597	3.60466
'TIE1'	7075	3.60385
'SCAMP1'	9522	3.60069
'TSC22D3'	1831	3.60047
'PACSIN3'	29763	3.59961
'GPLD1'	2822	3.59954
'TUBG2'	27175	3.5973
'AC100775.1'	284257	3.59727
'C3orf37'	56941	3.5959
'USF2'	7392	3.59555
'PDE1B'	5153	3.59244
'AC073043.2'	348751	3.59169
'GTF2IRD1'	9569	3.59104
'TM9SF1'	10548	3.59083
'ABCG1'	9619	3.58864
'BCAS4'	55653	3.58631
'PIGU'	128869	3.58485
'PPP3CC'	5533	3.58473
'LUZP1'	7798	3.58384
'FANCE'	2178	3.58339
'KLF5'	688	3.58317
'DUSP22'	56940	3.58153
'CTBS'	1486	3.58128
'HOXA7'	3204	3.58056
'CRKRS'	51755	3.58006
'FAM118A'	55007	3.5796
'PDXP'	57026	3.57829
'PHYHIP'	84457	3.57687
'TOP1MT'	116447	3.57685
'HACL1'	26061	3.57562
'ACSL3'	2181	3.57532
'PHOSPHO2'	493911	3.5751
'TMEM91'	641649	3.57099
'C9ORF69'	90120	3.57086
'C1orf123'	54987	3.56949
'DFNA5'	1687	3.56934
'DNAJC16'	23341	3.5685
'TMEM132C'	92293	3.56831
'PACSIN2'	11252	3.56699
'LEPREL2'	10536	3.5654
'SLC11A2'	4891	3.56419
'FAM108A5P'	729495	3.56164
'PRELID1P1'	728666	3.56091
'RFPL3'	10738	3.56008
'ACCS'	84680	3.55883
'C9orf75'	286262	3.55873
'CDKL1'	8814	3.55654
'LOC728914'	728914	3.55585
'NUBPL'	80224	3.55342
'SRRM2'	23524	3.55075
'C19orf6'	91304	3.55068
'KRIT1'	889	3.55049
'HNRNPA1P2'	3178	3.54765
'BIN3'	55909	3.54673
'FER1L4'	80307	3.54506
'ATP8B2'	57198	3.54391
'UGCGL2'	55757	3.54366
'MS4A4A'	51338	3.54325
'EGLN2'	112398	3.54184
'AC108938.1'	100288570	3.53907
'RPS4Y1'	6192	3.53762
'LOC100132317'	100132317	3.53634
'CABC1'	56997	3.53584
'CORO7'	79585	3.53501
'YRDC'	79693	3.53489
'PCDHB10'	56126	3.53158
'URG4'	55665	3.53145
'ACP2'	53	3.53076
'DPF2'	5977	3.52864
'PPM1A'	5494	3.52827
'RTN4'	57142	3.52815
'C1orf51'	148523	3.52728
'CIT'	11113	3.52658
'RP11-155G14.1'	401399	3.52529
'ITPKC'	80271	3.52462
'ITGAE'	3682	3.52445
'ZSCAN29'	146050	3.52325
'ARMC8'	25852	3.52
'LSM1'	27257	3.51913
'TMEM62'	80021	3.51888
'NSMCE2'	286053	3.51802
'LOC100270746'	100270746	3.51793
'RIMS3'	9783	3.51787
'CMYA5'	202333	3.5176
'NEURL2'	140825	3.51749
'SPATA9'	83890	3.51731
'LRRC38'	126755	3.51621
'OPN3'	23596	3.51552
'FAM81A'	145773	3.51277
'NKTR'	4820	3.50998
'COPA'	1314	3.5096
'INTS8'	55656	3.50684
'CTD-2324F15.2'	401172	3.50661
'C16orf53'	79447	3.50643
'ATP1A3'	478	3.50374
'RP5-988G15.1'	643854	3.50295
'MLPH'	79083	3.50267
'LOC100286977'	100286977	3.50248
'P2RX6P'	440799	3.50082
'SNHG11'	128439	3.49827
'NUP50'	10762	3.49825
'ATP6V1E2'	90423	3.49691
'PRKAB1'	5564	3.49403
'LEPRE1'	64175	3.49251
'NBPF4'	148545	3.49126
'PQBP1'	10084	3.49068
'DIP2C'	22982	3.48996
'RAD54B'	25788	3.48985
'FBXO33'	254170	3.4893
'HYLS1'	219844	3.4888
'CNNM3'	26505	3.48779
'CSPG4P2Y'	84664	3.48562
'TCEAL6'	158931	3.48542
'COMMD1'	150684	3.48434
'PIAS1'	8554	3.48402
'DHX38'	9785	3.48278
'EHD2'	30846	3.48197
'KCTD7'	27342	3.48088
'LOC642441'	642441	3.47767
'PCNP'	57092	3.47612
'HAT1'	8520	3.47605
'UBE2QL1'	134111	3.47585
'GAPVD1'	26130	3.47518
'PPRC1'	23082	3.47359
'CPLX1'	10815	3.47173
'FASTKD1'	79675	3.47076
'C18orf8'	29919	3.47001
'POLDIP3'	84271	3.46653
'EXD3'	54932	3.46537
'OR7E36P'	26637	3.46478
'ARL4C'	10123	3.46364
'TJAP1'	93643	3.46321
'PGS1'	9489	3.46188
'SLC25A4'	291	3.46177
'MAML1'	9794	3.46131
'C16orf48'	84080	3.46089
'ITPR1'	3708	3.46061
'ATG4D'	84971	3.45971
'C5orf41'	153222	3.4597
'IMPA2'	3613	3.45813
'ZNF323'	64288	3.45586
'MCM2'	4171	3.45351
'RPSAP15'	220885	3.45283
'CLEC2L'	154790	3.45281
'MARCH11'	441061	3.45168
'TSHZ3'	57616	3.45138
'AADACL1'	57552	3.45014
'VPS33B'	26276	3.44951
'MTCH1'	23787	3.44854
'HPS1'	3257	3.44814
'LRRC4'	64101	3.44691
'ADPRHL1'	113622	3.44531
'AKAP1'	8165	3.44466
'SPTB'	6710	3.43989
'PER3'	8863	3.43898
'MAD1L1'	8379	3.43886
'DTX2'	113878	3.4388
'SREBF2'	6721	3.43801
'PIH1D1'	55011	3.438
'LOC100132364'	100132364	3.43778
'ADARB1'	104	3.43771
'UAP1L1'	91373	3.43701
'PTX3'	5806	3.43564
'JDP2'	122953	3.43561
'NGRN'	51335	3.43244
'MTBP'	27085	3.43192
'C14orf119'	55017	3.43186
'TRPM3'	80036	3.43043
'MLST8'	64223	3.4303
'ADAT1'	23536	3.42971
'TRAP1'	10131	3.42944
'ESRRA'	2101	3.42822
'C14orf104'	55172	3.42661
'GMPR'	2766	3.42644
'MRRF'	92399	3.42592
'HLA-DRB4'	3126	3.42518
'LOC254028'	254028	3.42408
'ARF6'	382	3.42171
'NUP35'	129401	3.42131
'ASB7'	140460	3.42053
'PENK'	5179	3.42012
'PHF1'	5252	3.41897
'C17orf63'	55731	3.4183
'TEFM'	79736	3.41789
'DNAJA3'	9093	3.4175
'AIMP1'	9255	3.41678
'ODZ2'	57451	3.41634
'HNRPDL'	9987	3.41627
'DPY19L2'	283417	3.41584
'NACAP1'	83955	3.41535
'LOC100289173'	100289173	3.41518
'SLC9A8'	23315	3.41487
'DENND4C'	55667	3.41377
'PPP6C'	5537	3.4133
'KLHL22'	84861	3.41309
'MRPS7'	51081	3.413
'SEC22B'	9554	3.41251
'TRAF3IP2-AS1'	643749	3.40864
'TAF1B'	9014	3.40847
'BMP4'	652	3.40827
'STK38L'	23012	3.40816
'INSR'	3643	3.40743
'NCDN'	23154	3.40709
'FAM125A'	93343	3.40643
'RPA1'	6117	3.40591
'ZNF629'	23361	3.40589
'KIF9'	64147	3.40521
'EML5'	161436	3.4048
'FANCA'	2175	3.40292
'PLAU'	5328	3.40249
'PLEKHA5'	54477	3.40175
'ATG10'	83734	3.40131
'ICA1'	3382	3.40123
'HEATR6'	63897	3.40081
'ST8SIA1'	6489	3.39955
'LRRFIP1'	9208	3.39921
'DHX57'	90957	3.39917
'LOC100132261'	100132261	3.39753
'MBD3'	53615	3.39708
'ZFYVE26'	23503	3.3969
'KIAA0664'	23277	3.39672
'PDIK1L'	149420	3.39515
'HARS2'	23438	3.39472
'EPM2AIP1'	9852	3.39427
'LOC100128822'	100128822	3.39421
'PIK3IP1'	113791	3.3927
'ASNA1'	439	3.39092
'SENP3'	26168	3.39069
'GLB1'	2720	3.38943
'SLITRK3'	22865	3.38909
'BHLHE40'	8553	3.3887
'KIAA1543'	57662	3.38678
'TRPT1'	83707	3.38666
'IFI44L'	10964	3.38504
'C10orf2'	56652	3.38483
'LOC729317'	729317	3.38472
'FBXL5'	26234	3.38463
'C7orf44'	55744	3.38396
'LRCH1'	23143	3.38313
'MIS12'	79003	3.38253
'C11orf52'	91894	3.38235
'SLC16A7'	9194	3.38164
'H2BFM'	286436	3.38068
'HCN1'	348980	3.37888
'SUOX'	6821	3.37753
'LNX2'	222484	3.37502
'RTKN2'	219790	3.37494
'AARSD1'	80755	3.37384
'FUNDC2'	65991	3.37364
'MTRF1L'	54516	3.37337
'FGF17'	8822	3.37269
'RP11-115C21.2'	100287015	3.37243
'EIF4E1B'	253314	3.3723
'MGC16025'	85009	3.37173
'PEPD'	5184	3.37094
'C21orf45'	54069	3.37012
'LOC100131706'	100131706	3.36952
'EEF1E1'	9521	3.36909
'DENND3'	22898	3.36835
'SEC14L5'	9717	3.36744
'KCNC3'	3748	3.36671
'KIAA1012'	22878	3.36646
'C3orf58'	205428	3.36618
'SUCLA2'	8803	3.36584
'LGMN'	5641	3.36525
'LOC100289874'	100289874	3.3643
'DDX3Y'	8653	3.36379
'MYO1E'	4643	3.36355
'MTMR14'	64419	3.36342
'TBC1D3'	84218	3.36327
'ST6GAL1'	6480	3.36184
'TEKT4'	150483	3.36043
'NUBP1'	4682	3.35959
'GANC'	2595	3.35912
'NFATC2IP'	84901	3.35843
'C7orf40'	285958	3.35724
'OXGR1'	27199	3.35565
'VPS54'	51542	3.35548
'AP000347.4'	91316	3.35361
'CTXN2'	399697	3.35279
'CAPS2'	84698	3.35167
'KIAA0240'	23506	3.35133
'ZBTB34'	403341	3.35063
'PTTG1'	9232	3.35019
'C9orf3'	84909	3.35011
'BAT2'	7916	3.34987
'SMYD5'	10322	3.34873
'ADCY9'	115	3.34862
'RUSC2'	9853	3.34821
'AP1G2'	8906	3.34771
'ZNF165'	7718	3.34664
'SLC35A1'	10559	3.34599
'LINC00421'	100287114	3.34584
'SPRYD3'	84926	3.34579
'MTIF2'	4528	3.34436
'MRPL33'	9553	3.34339
'LINC00476'	100128782	3.34277
'DUT'	1854	3.3419
'PTPN5'	84867	3.33811
'RPS23'	6228	3.33741
'MIAT'	440823	3.33735
'SH3GLB2'	56904	3.33502
'GABPB1-AS1'	100129387	3.33442
'CEBPB'	1051	3.3338
'TRPC3'	7222	3.3332
'OR7E156P'	283491	3.33281
'FAXC'	84553	3.33089
'KIAA1853'	84530	3.33089
'EED'	8726	3.32998
'NOLC1'	9221	3.32978
'ATF4'	468	3.32908
'CRYGS'	1427	3.32879
'RNPEP'	6051	3.3281
'AGPAT6'	137964	3.32784
'CCDC146'	57639	3.32756
'TBK1'	29110	3.32497
'C5orf53'	492311	3.32448
'MXD4'	10608	3.32355
'NIPA2'	81614	3.32336
'LOC100128361'	100128361	3.3232
'MORF4L1'	10933	3.32233
'C16orf62'	57020	3.32166
'NEB'	4703	3.31995
'TRERF1'	55809	3.31994
'RPL22L1'	200916	3.31934
'TRIM39'	56658	3.31898
'FAM53B'	9679	3.31845
'CNN1'	1264	3.31718
'RPS27L'	51065	3.31658
'LIN28B'	389421	3.31601
'SV2A'	9900	3.31581
'RP11-577H5.2'	100310812	3.31565
'MCM4'	4173	3.31564
'MAMDC4'	158056	3.31562
'PDCD2L'	84306	3.31554
'SDF4'	51150	3.31468
'CLUL1'	27098	3.31407
'ATG3'	64422	3.31376
'AUP1'	550	3.31352
'INO80E'	283899	3.31332
'LOC730234'	730234	3.31272
'COL11A2'	1302	3.3125
'FAHD2A'	51011	3.31246
'AMPD2'	271	3.31214
'RASSF4'	83937	3.31126
'OBFC2B'	79035	3.31068
'CADM3'	57863	3.31025
'ZNF192P1'	651302	3.30964
'ZNF346'	23567	3.30928
'PPFIA4'	8497	3.3092
'MAP6D1'	79929	3.30909
'SRC'	6714	3.30774
'FBXL12'	54850	3.30732
'TAGLN3'	29114	3.30691
'H3.Y'	391769	3.3069
'NIPAL2'	79815	3.30532
'ANKRD13D'	338692	3.30472
'RP11-141M3.1'	100506243	3.30402
'RAG1'	5896	3.30393
'C17orf70'	80233	3.30314
'TDG'	6996	3.30214
'ZNF397'	84307	3.30131
'MAP7D1'	55700	3.29981
'DCLRE1C'	64421	3.29892
'MYCL1'	4610	3.29779
'HHATL'	57467	3.29739
'LOC286434'	286434	3.29664
'PCID2'	55795	3.29659
'GGA3'	23163	3.29591
'SH2B1'	25970	3.29541
'TARBP2'	6895	3.29538
'DUSP10'	11221	3.29468
'TAS2R30'	259293	3.29435
'ANKS6'	203286	3.29178
'PDXK'	8566	3.29124
'PARP16'	54956	3.28971
'RP11-445H22.3'	79015	3.2878
'RP1-90J20.7'	401232	3.2873
'CTAG1B'	1485	3.28666
'RXRB'	6257	3.2859
'ABCB9'	23457	3.28573
'HLA-DRB5'	3127	3.28547
'NSMCE4A'	54780	3.28537
'MEN1'	4221	3.28518
'TOP3B'	8940	3.28309
'C5ORF62'	85027	3.28066
'WBP2'	23558	3.28049
'VTA1'	51534	3.27956
'MOB2'	81532	3.27898
'SCYL3'	57147	3.27875
'ATG13'	9776	3.27693
'ASAP2'	8853	3.2767
'C14orf101'	54916	3.27575
'ESYT3'	83850	3.27568
'TMEM14A'	28978	3.27558
'LSM5'	23658	3.27545
'LIPT1'	51601	3.27496
'HNRNPUL2'	221092	3.2744
'UBN1'	29855	3.27379
'FAM108A4'	81926	3.27272
'PLSCR1'	5359	3.27229
'TRIM52'	84851	3.27174
'METT11D1'	64745	3.27081
'LETM2'	137994	3.27071
'BRCC3'	79184	3.26983
'LOC158696'	158696	3.26867
'ANXA2P3'	305	3.2686
'COG2'	22796	3.26801
'RABEP2'	79874	3.26317
'SMUG1'	23583	3.26254
'ZNF324'	25799	3.26247
'C6orf186'	728464	3.2622
'CATSPER2P1'	440278	3.26194
'NSMAF'	8439	3.26132
'CLSTN3'	9746	3.26118
'GRIN2A'	2903	3.2596
'CIZ1'	25792	3.25936
'SLC38A2'	54407	3.25831
'C19orf66'	55337	3.2583
'LYAR'	55646	3.25791
'C15orf44'	81556	3.25649
'FAM108A4P'	648359	3.25605
'TIMELESS'	8914	3.25466
'ILK'	3611	3.2544
'C9orf5'	23731	3.25433
'ZNF212'	7988	3.25376
'LOC100132832'	100132832	3.25361
'HABP4'	22927	3.25351
'SF4'	57794	3.25318
'TGFBR1'	7046	3.25188
'MACROD1'	28992	3.25158
'LIAS'	11019	3.2515
'HISPPD2A'	9677	3.25088
'ZNF395'	55893	3.2506
'AFTPH'	54812	3.25047
'COG4'	25839	3.25029
'PEBP4'	157310	3.25007
'TRPC4AP'	26133	3.24847
'ANKRD26'	22852	3.2477
'POLR3K'	51728	3.24733
'IFIT5'	24138	3.24694
'RNF39'	80352	3.24686
'METAP2'	10988	3.24675
'BRWD3'	254065	3.24606
'KCNH6'	81033	3.24537
'BID'	637	3.24416
'POFUT2'	23275	3.24396
'RRAD'	6236	3.24373
'SUPT5H'	6829	3.24205
'JTB'	10899	3.24178
'PAIP1'	10605	3.24149
'SCLT1'	132320	3.24103
'ARF5'	381	3.23899
'RP11-403C10.2'	157627	3.23895
'TMEM39A'	55254	3.23825
'SNHG12'	85028	3.23818
'EPHB4'	2050	3.23743
'DULLARD'	23399	3.23729
'STOML2'	30968	3.23681
'C9orf140'	89958	3.2363
'QTRT1'	81890	3.23603
'KNDC1'	85442	3.23535
'N4BP2'	55728	3.23418
'CCDC113'	29070	3.23399
'MPP1'	4354	3.23398
'MYOT'	9499	3.23393
'LOC441268'	441268	3.23374
'HLA-DQB1'	3119	3.2324
'PRH2'	5555	3.2308
'PVRIG'	79037	3.23073
'GIPC1'	10755	3.23054
'FMNL3'	91010	3.22923
'EIF3F'	8665	3.22525
'LOC285359'	285359	3.22504
'ADFP'	123	3.22481
'IFT122'	55764	3.22416
'NKIRAS2'	28511	3.22385
'GLRX'	2745	3.22349
'TANK'	10010	3.22253
'FOXN3'	1112	3.22226
'CCDC82'	79780	3.22027
'UCP2'	7351	3.21996
'SLC4A1AP'	22950	3.21976
'PDE12'	201626	3.21914
'MYNN'	55892	3.21832
'NT5DC1'	221294	3.21828
'FAM92A1'	137392	3.21759
'KCNK12'	56660	3.21755
'ATG16L1'	55054	3.21708
'FAM209A'	200232	3.21658
'AAMP'	14	3.21656
'SURF6'	6838	3.2159
'LOC100287430'	100287430	3.21582
'MMP21'	118856	3.2156
'HEATR3'	55027	3.21515
'DFNB31'	25861	3.21495
'PIK3R3'	8503	3.21461
'ZFYVE27'	118813	3.21255
'PDZRN3'	23024	3.21219
'CUL7'	9820	3.21166
'REL'	5966	3.21132
'CDIPT'	10423	3.20936
'FSD1'	79187	3.20857
'FAM105B'	90268	3.20839
'NPR3'	4883	3.206
'UBAP1'	51271	3.20591
'MFGE8'	4240	3.20591
'KEAP1'	9817	3.20484
'PDCD4'	27250	3.2043
'ZNF57'	126295	3.2043
'CEP95'	90799	3.20392
'CFL2'	1073	3.20304
'KIAA1219'	57148	3.20245
'SGPL1'	8879	3.20098
'SART1'	9092	3.20054
'UBE2MP1'	9040	3.20002
'RNF6'	6049	3.19992
'TMEM203'	94107	3.19967
'PIWIL4'	143689	3.19552
'GPR146'	115330	3.19523
'BCL2L1'	598	3.19485
'SPG20'	23111	3.19468
'CCDC74A'	90557	3.19389
'PDSS2'	57107	3.19369
'TMEM41A'	90407	3.19333
'HSF2'	3298	3.19157
'CTSD'	1509	3.18975
'DDX11L5'	100287596	3.18819
'FZD4'	8322	3.18782
'MPPE1'	65258	3.18456
'LOC653602'	653602	3.18401
'MRPL43'	84545	3.18399
'POMT2'	29954	3.18285
'FBXL22'	283807	3.18282
'FAM120B'	84498	3.1826
'ZBTB7A'	51341	3.18203
'PLA2G4C'	8605	3.18174
'SLC25A10'	1468	3.18054
'PHACTR4'	65979	3.18006
'GIYD2'	548593	3.17903
'MLH3'	27030	3.17834
'C20orf200'	253868	3.17808
'SLC25A32'	81034	3.17648
'THOC5'	8563	3.17625
'C22orf29'	79680	3.17509
'CDC42SE1'	56882	3.17429
'USP1'	7398	3.17417
'HLA-H'	3136	3.17415
'LOC653340'	653340	3.17401
'TMCO6'	55374	3.17177
'ZNF236'	7776	3.171
'COL6A2'	1292	3.17067
'SRSF1'	6426	3.16865
'KLC2'	64837	3.16809
'GCKR'	2646	3.16636
'RP11-305M3.3'	100287482	3.16617
'CMAH'	8418	3.1659
'RBBP8'	5932	3.16482
'TIMM23'	100287932	3.16473
'PPP3CA'	5530	3.16463
'IGSF8'	93185	3.16393
'SLC38A1'	81539	3.16327
'MAEL'	84944	3.16226
'COQ6'	51004	3.16101
'KLHL17'	339451	3.16023
'C1orf185'	284546	3.16006
'TH1L'	51497	3.15965
'CLN6'	54982	3.15921
'ZNF777'	27153	3.15849
'KHK'	3795	3.15747
'UGP2'	7360	3.15695
'TUBGCP2'	10844	3.15591
'NINJ1'	4814	3.15372
'AP5B1'	91056	3.15302
'KIAA1671'	85379	3.1523
'PRMT10'	90826	3.14908
'RGS6'	9628	3.14845
'TMEM209'	84928	3.14768
'TBC1D3E'	729873	3.14712
'C20orf7'	79133	3.14708
'CTSL1'	1514	3.14463
'CHTF8'	54921	3.14402
'KCNA2'	3737	3.14261
'RCCD1'	91433	3.14197
'NCRNA00085'	147650	3.1417
'C19orf47'	126526	3.14154
'PTGR1'	22949	3.14076
'CDH7'	1005	3.14006
'RDH5'	5959	3.14006
'BUD31'	8896	3.13952
'CEP68'	23177	3.13905
'ROS1'	6098	3.13893
'TCTEX1D2'	255758	3.13695
'BLOC1S3'	388552	3.13602
'DNAJC17'	55192	3.13529
'AC013402.2'	150568	3.13526
'SSBP3'	23648	3.13522
'CAPN1'	823	3.1339
'MLYCD'	23417	3.13341
'GTF3C3'	9330	3.1332
'HBP1'	26959	3.13291
'POM121L1P'	25812	3.13185
'PDP1'	54704	3.13118
'HELQ'	113510	3.1308
'KIAA0141'	9812	3.12878
'LOC283788'	283788	3.12717
'DOM3Z'	1797	3.12633
'EDC3'	80153	3.12584
'SEPT7L'	285961	3.12536
'HSPA14'	51182	3.1248
'LOC440084'	440084	3.12351
'TEAD4'	7004	3.1219
'UTP15'	84135	3.12044
'COPS7A'	50813	3.11926
'LANCL3'	347404	3.11851
'RIOK3'	8780	3.11847
'SULT1A2'	6799	3.11767
'RPGR'	6103	3.11723
'MAP2K3'	5606	3.11585
'MTMR1'	8776	3.11499
'TMEM143'	55260	3.11369
'SAP30L'	79685	3.1135
'BAK1'	578	3.11194
'FAM133B'	257415	3.11175
'C6orf115'	58527	3.11165
'PRPF39'	55015	3.1112
'ATP6V1B1'	525	3.1111
'PURA'	5813	3.11084
'ZNF786'	136051	3.10776
'CCDC97'	90324	3.10661
'INPP5D'	3635	3.10483
'SOLH'	6650	3.10475
'SLC24A4'	123041	3.10454
'MEPCE'	56257	3.10397
'LOC100133593'	100133593	3.10346
'LAMC1'	3915	3.10281
'SNX8'	29886	3.10158
'NUP160'	23279	3.10041
'PLAGL2'	5326	3.09981
'PIM1'	5292	3.09955
'KCNIP2'	30819	3.09919
'KCNT1'	57582	3.09917
'EPHB6'	2051	3.09912
'CCDC25'	55246	3.09879
'GATAD2A'	54815	3.09835
'LOC100272217'	100272217	3.0977
'C13orf23'	80209	3.09694
'WDR81'	124997	3.09321
'DIABLO'	56616	3.09265
'CCDC64'	92558	3.09193
'DMTF1'	9988	3.09149
'WSCD2'	9671	3.09097
'PPARD'	5467	3.09076
'ZC3HC1'	51530	3.08996
'ZNF330'	27309	3.08914
'HSN2'	378465	3.08729
'ST7-AS1'	93653	3.08463
'BMI1'	648	3.08397
'MBD6'	114785	3.0829
'FAM104A'	84923	3.08288
'FAM21A'	387680	3.08272
'TMEM81'	388730	3.08244
'STH'	246744	3.08243
'KTELC1'	56983	3.08216
'RPS6KA5'	9252	3.07736
'ABCC10'	89845	3.07696
'PRPF4B'	8899	3.07394
'TTLL12'	23170	3.07171
'ZDHHC11'	79844	3.07144
'TPMT'	7172	3.07142
'MYST2'	11143	3.07115
'HELZ'	9931	3.06993
'TNRC6A'	27327	3.06873
'PHTF1'	10745	3.06823
'WDR8'	49856	3.06759
'STS'	412	3.06742
'ZNF705A'	440077	3.06719
'ADCY6'	112	3.06696
'IKBKAP'	8518	3.06694
'STARD3'	10948	3.06629
'STX19'	415117	3.06622
'HDDC3'	374659	3.06616
'OR52K2'	119774	3.06545
'BACH2'	60468	3.06535
'MDH1B'	130752	3.06526
'KAT2A'	2648	3.06516
'AP003115.1'	85453	3.06455
'RNF41'	10193	3.06425
'SLC35B3'	51000	3.06319
'DNAJC5G'	285126	3.06256
'STRBP'	55342	3.06219
'DHX15'	1665	3.06196
'DLL1'	28514	3.06118
'QRICH1'	54870	3.06107
'IDI2'	91734	3.06078
'SLC17A6'	57084	3.05909
'RMND5A'	64795	3.05816
'ADAMTS14'	140766	3.0581
'WDR70'	55100	3.05684
'DNMBP'	23268	3.05638
'CCDC91'	55297	3.05591
'ZNF180'	7733	3.05525
'SPDYE5'	442590	3.05463
'EIF4ENIF1'	56478	3.0527
'ARAF'	369	3.05229
'RSBN1L'	222194	3.05212
'H2AFZ'	3015	3.05211
'LOC651856'	651856	3.05191
'LOC100133131'	100133131	3.05137
'VIPR1'	7433	3.0508
'RAB40AL'	282808	3.05079
'PCSK1'	5122	3.05037
'CSAD'	51380	3.04968
'ERMP1'	79956	3.04875
'USPL1'	10208	3.04828
'PSMC3IP'	29893	3.04828
'CHIC2'	26511	3.04792
'PHF2'	5253	3.04759
'TMEM38A'	79041	3.04741
'FLJ14186'	401149	3.04575
'PPFIA3'	8541	3.04563
'CENPQ'	55166	3.0448
'DHRS7'	51635	3.04405
'BCAT1'	586	3.04389
'RP11-206L10.11'	643837	3.04136
'MSL3'	10943	3.03978
'CYB5R4'	51167	3.03939
'MZF1'	7593	3.03925
'EFHA2'	286097	3.03897
'RPL6P10'	6128	3.03845
'SARM1'	23098	3.03831
'UBXN10'	127733	3.0377
'PICK1'	9463	3.03553
'PPP1R28'	392617	3.03513
'DNAJC14'	85406	3.03438
'RBBP9'	10741	3.03425
'MCM8'	84515	3.03422
'SAC3D1'	29901	3.03318
'TIAM2'	26230	3.03296
'PCNXL2'	80003	3.03256
'C12orf44'	60673	3.03119
'ZNF223'	7766	3.03072
'HMGN4'	10473	3.03068
'HCAR3'	8843	3.03028
'CSRNP2'	81566	3.03003
'PDCD7'	10081	3.02832
'TRIM26'	7726	3.0268
'IKBKB'	3551	3.02597
'MADCAM1'	8174	3.02519
'CHURC1'	91612	3.02355
'UNC13B'	10497	3.02269
'RAB11FIP3'	9727	3.02256
'RGS7'	6000	3.02154
'TBC1D2'	55357	3.02083
'TRAPPC2'	6399	3.02061
'MEF2C'	4208	3.02058
'ZNF230'	7673	3.01983
'CNO'	55330	3.01922
'C2orf28'	51374	3.0187
'RTEL1'	51750	3.01858
'LOC730173'	730173	3.0185
'TSC2'	7249	3.01776
'CTAGE4'	100128553	3.01708
'PPFIBP2'	8495	3.0167
'CHAF1B'	8208	3.01651
'PIK3R1'	5295	3.01543
'AD000671.1'	9757	3.01376
'IMPDH1'	3614	3.01249
'CYTSB'	92521	3.01221
'LSM10'	84967	3.01143
'MSMP'	692094	3.01085
'STK36'	27148	3.00858
'CIC'	23152	3.00848
'NFKBIZ'	64332	3.00583
'DYNLRB2'	83657	3.00574
'SLC45A4'	57210	3.00518
'WASH2P'	375260	3.0047
'ZNF8'	7554	3.00444
'PKD2'	5311	3.00414
'RSPH3'	83861	3.00314
'SFXN1'	94081	3.00252
'COPZ2'	51226	3.00188
'SEMA7A'	8482	3.00174
'HNRNPA3'	220988	3.00079
'U2AF1'	7307	3.00077
'DUSP12'	11266	3.00065
'ANKRD62'	342850	3.00064
'ZNF282'	8427	3.00002
'OGDHL'	55753	2.99897
'C22orf32'	91689	2.99781
'SMG7'	9887	2.99677
'MAD2L1BP'	9587	2.99659
'LOC389765'	389765	2.99593
'COL9A3'	1299	2.99533
'NEURL4'	84461	2.9952
'C4orf27'	54969	2.99389
'TOB1'	10140	2.99228
'AKR1B1'	231	2.99107
'ISLR'	3671	2.98879
'PSMA4'	5685	2.98838
'SLIT2'	9353	2.98764
'AMMECR1L'	83607	2.98375
'ZNF24'	7572	2.98191
'TPCN1'	53373	2.98081
'RNF138'	51444	2.97756
'GTPBP2'	54676	2.9775
'ALKBH2'	121642	2.97741
'KDM3A'	55818	2.97565
[truncated: 18,648 more rows]

## Sheet: PLS- GO BP
Category	Term	Count	%	P-value	Benjamini
GOTERM_BP_ALL	nervous system development	188	17.3	1.9e-11	1.3e-07
GOTERM_BP_ALL	cell-cell signaling	135	12.5	1.3e-10	4.2e-07
GOTERM_BP_ALL	generation of neurons	129	11.9	2.1e-10	4.7e-07
GOTERM_BP_ALL	neurogenesis	134	12.4	5.7e-10	9.4e-07
GOTERM_BP_ALL	single organism signaling	377	34.8	1.8e-09	2.4e-06
GOTERM_BP_ALL	neuron differentiation	116	10.7	2.7e-09	2.9e-06
GOTERM_BP_ALL	cell communication	379	35	3.2e-09	3e-06
GOTERM_BP_ALL	signaling	378	34.9	3.5e-09	2.9e-06
GOTERM_BP_ALL	neuron development	96	8.9	2.6e-08	1.9e-05
GOTERM_BP_ALL	synaptic signaling	67	6.2	5.6e-08	3.7e-05
GOTERM_BP_ALL	anterograde trans-synaptic signaling	67	6.2	5.6e-08	3.7e-05
GOTERM_BP_ALL	chemical synaptic transmission	67	6.2	5.6e-08	3.7e-05
GOTERM_BP_ALL	trans-synaptic signaling	67	6.2	5.6e-08	3.7e-05
GOTERM_BP_ALL	single-multicellular organism process	369	34	5.9e-08	3.5e-05
GOTERM_BP_ALL	regulation of localization	186	17.2	6.1e-08	3.4e-05
GOTERM_BP_ALL	locomotion	123	11.3	8.4e-08	4.3e-05
GOTERM_BP_ALL	neuron projection development	84	7.7	1.1e-07	5.2e-05
GOTERM_BP_ALL	system development	285	26.3	1.1e-07	4.9e-05
GOTERM_BP_ALL	signal transduction	342	31.5	1.1e-07	4.7e-05
GOTERM_BP_ALL	cell development	153	14.1	2e-07	7.8e-05
GOTERM_BP_ALL	response to stimulus	462	42.6	3.7e-07	0.00013
GOTERM_BP_ALL	multicellular organismal process	394	36.3	5.5e-07	0.00019
GOTERM_BP_ALL	cell differentiation	238	22	6.2e-07	0.0002
GOTERM_BP_ALL	axon development	52	4.8	8.8e-07	0.00028
GOTERM_BP_ALL	outflow tract morphogenesis	17	1.6	1e-06	0.00031
GOTERM_BP_ALL	system process	122	11.3	1.6e-06	0.00046
GOTERM_BP_ALL	multicellular organism development	307	28.3	1.8e-06	0.0005
GOTERM_BP_ALL	neurological system process	77	7.1	2e-06	0.00053
GOTERM_BP_ALL	movement of cell or subcellular component	135	12.5	2.1e-06	0.00053
GOTERM_BP_ALL	cell motility	105	9.7	2.1e-06	0.00052
GOTERM_BP_ALL	localization of cell	105	9.7	2.1e-06	0.00052
GOTERM_BP_ALL	axonogenesis	48	4.4	2.5e-06	0.00059
GOTERM_BP_ALL	cellular response to stimulus	395	36.4	3e-06	0.00068
GOTERM_BP_ALL	anatomical structure development	336	31	3e-06	0.00066
GOTERM_BP_ALL	regulation of postsynaptic membrane potential	18	1.7	3.4e-06	0.00073
GOTERM_BP_ALL	developmental process	344	31.7	3.9e-06	0.0008
GOTERM_BP_ALL	single-organism localization	237	21.9	4.1e-06	0.00082
GOTERM_BP_ALL	single-organism developmental process	335	30.9	5.1e-06	0.001
GOTERM_BP_ALL	cell morphogenesis involved in differentiation	72	6.6	5.2e-06	0.00097
GOTERM_BP_ALL	cell morphogenesis involved in neuron differentiation	54	5	5.5e-06	0.001
GOTERM_BP_ALL	cell migration	95	8.8	6.1e-06	0.0011
GOTERM_BP_ALL	cell projection organization	110	10.1	7.5e-06	0.0013
GOTERM_BP_ALL	neuron projection morphogenesis	57	5.3	7.7e-06	0.0013
GOTERM_BP_ALL	chemotaxis	51	4.7	8.9e-06	0.0015
GOTERM_BP_ALL	response to chemical	240	22.1	9e-06	0.0015
GOTERM_BP_ALL	taxis	51	4.7	9.5e-06	0.0015
GOTERM_BP_ALL	cell surface receptor signaling pathway	176	16.2	9.8e-06	0.0015
GOTERM_BP_ALL	cellular developmental process	251	23.2	1.1e-05	0.0017
GOTERM_BP_ALL	adenylate cyclase-modulating G-protein coupled receptor signaling pathway	22	2	1.3e-05	0.0019
GOTERM_BP_ALL	biological adhesion	123	11.3	1.4e-05	0.002
GOTERM_BP_ALL	brain development	65	6	1.5e-05	0.0021
GOTERM_BP_ALL	biological regulation	618	57	1.5e-05	0.0021
GOTERM_BP_ALL	behavior	55	5.1	1.7e-05	0.0022
GOTERM_BP_ALL	single-organism behavior	44	4.1	1.8e-05	0.0023
GOTERM_BP_ALL	regulation of transport	133	12.3	1.8e-05	0.0023
GOTERM_BP_ALL	regulation of response to external stimulus	59	5.4	2.1e-05	0.0026
GOTERM_BP_ALL	response to organonitrogen compound	69	6.4	2.9e-05	0.0036
GOTERM_BP_ALL	regulation of synapse organization	20	1.8	3e-05	0.0036
GOTERM_BP_ALL	nephron development	20	1.8	3e-05	0.0036
GOTERM_BP_ALL	G-protein coupled receptor signaling pathway, coupled to cyclic nucleotide second messenger	23	2.1	3.1e-05	0.0037
GOTERM_BP_ALL	forebrain development	40	3.7	3.3e-05	0.0039
GOTERM_BP_ALL	cell adhesion	121	11.2	3.3e-05	0.0038
GOTERM_BP_ALL	head development	66	6.1	3.9e-05	0.0044
GOTERM_BP_ALL	response to nitrogen compound	75	6.9	4.3e-05	0.0048
GOTERM_BP_ALL	central nervous system development	78	7.2	4.5e-05	0.0049
GOTERM_BP_ALL	single-organism process	691	63.7	5.4e-05	0.0058
GOTERM_BP_ALL	heterophilic cell-cell adhesion via plasma membrane cell adhesion molecules	11	1	5.7e-05	0.006
GOTERM_BP_ALL	regulation of nervous system development	69	6.4	6e-05	0.0063
GOTERM_BP_ALL	single-organism cellular process	645	59.5	6.5e-05	0.0067
GOTERM_BP_ALL	response to external stimulus	132	12.2	7.1e-05	0.0072
GOTERM_BP_ALL	response to oxygen-containing compound	107	9.9	7.9e-05	0.0079
GOTERM_BP_ALL	synapse organization	30	2.8	9.6e-05	0.0094
GOTERM_BP_ALL	localization	353	32.6	0.00011	0.01
GOTERM_BP_ALL	renal system development	31	2.9	0.00012	0.011
GOTERM_BP_ALL	regulation of multicellular organismal process	175	16.1	0.00012	0.012
GOTERM_BP_ALL	regulation of biological quality	225	20.8	0.00015	0.013
GOTERM_BP_ALL	regulation of cell proliferation	107	9.9	0.00015	0.014
GOTERM_BP_ALL	central nervous system neuron development	14	1.3	0.00016	0.014
GOTERM_BP_ALL	central nervous system neuron differentiation	22	2	0.00016	0.014
GOTERM_BP_ALL	single-organism transport	214	19.7	0.00016	0.014
GOTERM_BP_ALL	cellular metal ion homeostasis	43	4	0.00018	0.015
GOTERM_BP_ALL	axon guidance	27	2.5	0.00019	0.016
GOTERM_BP_ALL	response to organic substance	181	16.7	0.00019	0.016
GOTERM_BP_ALL	cellular cation homeostasis	48	4.4	0.0002	0.016
GOTERM_BP_ALL	response to endogenous stimulus	110	10.1	0.0002	0.017
GOTERM_BP_ALL	neuron projection guidance	27	2.5	0.0002	0.016
GOTERM_BP_ALL	G-protein coupled receptor signaling pathway	64	5.9	0.00021	0.017
GOTERM_BP_ALL	kidney development	29	2.7	0.00023	0.018
GOTERM_BP_ALL	organ formation	11	1	0.00023	0.018
GOTERM_BP_ALL	regulation of cell development	71	6.5	0.00024	0.018
GOTERM_BP_ALL	cell surface receptor signaling pathway involved in cell-cell signaling	50	4.6	0.00024	0.018
GOTERM_BP_ALL	ion homeostasis	55	5.1	0.00027	0.021
GOTERM_BP_ALL	cell proliferation	123	11.3	0.00028	0.021
GOTERM_BP_ALL	regulation of neuron differentiation	52	4.8	0.00029	0.021
GOTERM_BP_ALL	cellular divalent inorganic cation homeostasis	37	3.4	0.00029	0.021
GOTERM_BP_ALL	positive regulation of response to stimulus	131	12.1	0.0003	0.021
GOTERM_BP_ALL	nephron tubule development	14	1.3	0.0003	0.021
GOTERM_BP_ALL	positive regulation of multicellular organismal process	101	9.3	0.00031	0.021
GOTERM_BP_ALL	cellular ion homeostasis	48	4.4	0.00031	0.022
GOTERM_BP_ALL	regulation of neurogenesis	60	5.5	0.00032	0.022
GOTERM_BP_ALL	cell morphogenesis	96	8.9	0.00035	0.024
GOTERM_BP_ALL	positive regulation of cell development	45	4.2	0.00036	0.024
GOTERM_BP_ALL	heart morphogenesis	26	2.4	0.00038	0.026
GOTERM_BP_ALL	regulation of MAPK cascade	55	5.1	0.00043	0.028
GOTERM_BP_ALL	response to alkaloid	18	1.7	0.00044	0.029
GOTERM_BP_ALL	cardiac chamber development	20	1.8	0.00045	0.029
GOTERM_BP_ALL	cellular component morphogenesis	100	9.2	0.00045	0.029
GOTERM_BP_ALL	learning or memory	27	2.5	0.00045	0.029
GOTERM_BP_ALL	renal tubule development	14	1.3	0.00047	0.029
GOTERM_BP_ALL	urogenital system development	32	3	0.00047	0.029
GOTERM_BP_ALL	modulation of synaptic transmission	32	3	0.00047	0.029
GOTERM_BP_ALL	positive regulation of cell communication	109	10.1	0.00048	0.029
GOTERM_BP_ALL	regulation of biological process	578	53.3	0.00053	0.032
GOTERM_BP_ALL	animal organ development	192	17.7	0.00053	0.032
GOTERM_BP_ALL	positive regulation of signaling	109	10.1	0.0006	0.036
GOTERM_BP_ALL	cell projection morphogenesis	67	6.2	0.00063	0.037
GOTERM_BP_ALL	forebrain generation of neurons	12	1.1	0.00068	0.04
GOTERM_BP_ALL	regulation of secretion	55	5.1	0.00071	0.041
GOTERM_BP_ALL	divalent inorganic cation homeostasis	37	3.4	0.00072	0.041
GOTERM_BP_ALL	metal ion homeostasis	45	4.2	0.00073	0.041
GOTERM_BP_ALL	response to organic cyclic compound	68	6.3	0.00074	0.042
GOTERM_BP_ALL	cellular response to oxygen-containing compound	70	6.5	0.00075	0.042
GOTERM_BP_ALL	kidney epithelium development	18	1.7	0.00075	0.042
GOTERM_BP_ALL	regulation of neuron apoptotic process	23	2.1	0.00075	0.041
GOTERM_BP_ALL	nephron epithelium development	15	1.4	0.00077	0.042
GOTERM_BP_ALL	ion transport	99	9.1	0.00078	0.042
GOTERM_BP_ALL	cell part morphogenesis	68	6.3	0.00082	0.044
GOTERM_BP_ALL	cation homeostasis	50	4.6	0.00084	0.044
GOTERM_BP_ALL	regulation of phosphate metabolic process	110	10.1	0.00087	0.046
GOTERM_BP_ALL	regulation of phosphorus metabolic process	110	10.1	0.00087	0.046
GOTERM_BP_ALL	positive regulation of phosphorus metabolic process	75	6.9	0.00088	0.046
GOTERM_BP_ALL	positive regulation of phosphate metabolic process	75	6.9	0.00088	0.046
GOTERM_BP_ALL	positive regulation of nervous system development	42	3.9	0.00088	0.045
GOTERM_BP_ALL	metanephros development	13	1.2	0.00094	0.048
GOTERM_BP_ALL	kidney morphogenesis	13	1.2	0.00094	0.048
GOTERM_BP_ALL	signal transduction by protein phosphorylation	68	6.3	0.00095	0.048
GOTERM_BP_ALL	cellular calcium ion homeostasis	34	3.1	0.00098	0.049
GOTERM_BP_ALL	actin filament organization	34	3.1	0.00098	0.049
GOTERM_BP_ALL	learning	19	1.8	0.00099	0.05
GOTERM_BP_ALL	respiratory tube development	21	1.9	0.001	0.049
GOTERM_BP_ALL	regulation of multicellular organismal development	117	10.8	0.001	0.05

## Sheet: PLS+ GO BP
Category	Term	Count	%	P-value	Benjamini
GOTERM_BP_ALL	nucleic acid metabolic process	590	30.3	2.6e-06	0.019
