# Supplementary material for: Cortical patterning of abnormal morphometric similarity in psychosis is associated with brain expression of schizophrenia-related genes
Source: Proc Natl Acad Sci U S A. 2019 Apr 19;116(19):9604–9. doi: 10.1073/pnas.1820754116 (PMC6511038; doi:10.1073/pnas.1820754116)
Supplement: Supplementary File [file pnas.1820754116.sd02.xlsx]

## Sheet: Brain expressed background gene
EntrezID	GeneSymbol
1	'A1BG'
2	'A2M'
12	'SERPINA3'
14	'AAMP'
15	'AANAT'
16	'AARS'
18	'ABAT'
19	'ABCA1'
20	'ABCA2'
21	'ABCA3'
22	'ABCB7'
23	'ABCF1'
25	'ABL1'
27	'ABL2'
29	'ABR'
30	'ACAA1'
31	'ACACA'
32	'ACACB'
33	'ACADL'
34	'ACADM'
36	'ACADSB'
37	'ACADVL'
38	'ACAT1'
39	'ACAT2'
40	'ASIC2'
41	'ASIC1'
43	'ACHE'
47	'ACLY'
48	'ACO1'
49	'ACR'
50	'ACO2'
51	'ACOX1'
52	'ACP1'
53	'ACP2'
54	'ACP5'
55	'ACPP'
58	'ACTA1'
59	'ACTA2'
60	'ACTB'
70	'ACTC1'
71	'ACTG1'
72	'ACTG2'
81	'ACTN4'
86	'ACTL6A'
87	'ACTN1'
88	'ACTN2'
89	'ACTN3'
90	'ACVR1'
91	'ACVR1B'
92	'ACVR2A'
93	'ACVR2B'
94	'ACVRL1'
97	'ACYP1'
98	'ACYP2'
100	'ADA'
101	'ADAM8'
102	'ADAM10'
103	'ADAR'
104	'ADARB1'
105	'ADARB2'
107	'ADCY1'
108	'ADCY2'
109	'ADCY3'
111	'ADCY5'
112	'ADCY6'
113	'ADCY7'
114	'ADCY8'
115	'ADCY9'
116	'ADCYAP1'
117	'ADCYAP1R1'
118	'ADD1'
119	'ADD2'
120	'ADD3'
123	'PLIN2'
126	'ADH1C'
128	'ADH5'
132	'ADK'
133	'ADM'
134	'ADORA1'
136	'ADORA2B'
142	'PARP1'
143	'PARP4'
146	'ADRA1D'
147	'ADRA1B'
148	'ADRA1A'
150	'ADRA2A'
152	'ADRA2C'
153	'ADRB1'
154	'ADRB2'
156	'GRK2'
157	'GRK3'
158	'ADSL'
159	'ADSS'
160	'AP2A1'
161	'AP2A2'
162	'AP1B1'
163	'AP2B1'
164	'AP1G1'
165	'AEBP1'
166	'AES'
172	'AFG3L1P'
175	'AGA'
176	'ACAN'
177	'AGER'
178	'AGL'
182	'JAG1'
183	'AGT'
187	'APLNR'
189	'AGXT'
190	'NR0B1'
191	'AHCY'
196	'AHR'
197	'AHSG'
199	'AIF1'
203	'AK1'
204	'AK2'
205	'AK4'
207	'AKT1'
208	'AKT2'
210	'ALAD'
211	'ALAS1'
212	'ALAS2'
213	'ALB'
214	'ALCAM'
216	'ALDH1A1'
217	'ALDH2'
219	'ALDH1B1'
220	'ALDH1A3'
221	'ALDH3B1'
223	'ALDH9A1'
224	'ALDH3A2'
225	'ABCD2'
226	'ALDOA'
230	'ALDOC'
231	'AKR1B1'
238	'ALK'
240	'ALOX5'
241	'ALOX5AP'
242	'ALOX12B'
245	'ALOX12P2'
247	'ALOX15B'
249	'ALPL'
250	'ALPP'
251	'ALPPL2'
257	'ALX3'
262	'AMD1'
267	'AMFR'
268	'AMH'
271	'AMPD2'
272	'AMPD3'
273	'AMPH'
274	'BIN1'
275	'AMT'
279	'AMY2A'
283	'ANG'
284	'ANGPT1'
285	'ANGPT2'
286	'ANK1'
287	'ANK2'
288	'ANK3'
291	'SLC25A4'
292	'SLC25A5'
293	'SLC25A6'
301	'ANXA1'
302	'ANXA2'
303	'ANXA2P1'
306	'ANXA3'
307	'ANXA4'
308	'ANXA5'
309	'ANXA6'
310	'ANXA7'
311	'ANXA11'
313	'AOAH'
314	'AOC2'
317	'APAF1'
318	'NUDT2'
320	'APBA1'
321	'APBA2'
322	'APBB1'
323	'APBB2'
324	'APC'
325	'APCS'
326	'AIRE'
327	'APEH'
328	'APEX1'
329	'BIRC2'
330	'BIRC3'
331	'XIAP'
333	'APLP1'
334	'APLP2'
335	'APOA1'
341	'APOC1'
347	'APOD'
348	'APOE'
351	'APP'
353	'APRT'
354	'KLK3'
355	'FAS'
357	'SHROOM2'
358	'AQP1'
359	'AQP2'
361	'AQP4'
362	'AQP5'
363	'AQP6'
364	'AQP7'
366	'AQP9'
367	'AR'
368	'ABCC6'
369	'ARAF'
372	'ARCN1'
373	'TRIM23'
375	'ARF1'
377	'ARF3'
378	'ARF4'
379	'ARL4D'
381	'ARF5'
382	'ARF6'
384	'ARG2'
387	'RHOA'
388	'RHOB'
389	'RHOC'
390	'RND3'
391	'RHOG'
392	'ARHGAP1'
393	'ARHGAP4'
394	'ARHGAP5'
395	'ARHGAP6'
396	'ARHGDIA'
397	'ARHGDIB'
398	'ARHGDIG'
400	'ARL1'
401	'PHOX2A'
402	'ARL2'
403	'ARL3'
405	'ARNT'
406	'ARNTL'
408	'ARRB1'
409	'ARRB2'
410	'ARSA'
411	'ARSB'
412	'STS'
414	'ARSD'
415	'ARSE'
416	'ARSF'
419	'ART3'
421	'ARVCF'
427	'ASAH1'
429	'ASCL1'
430	'ASCL2'
432	'ASGR1'
433	'ASGR2'
434	'ASIP'
435	'ASL'
439	'ASNA1'
443	'ASPA'
444	'ASPH'
445	'ASS1'
460	'ASTN1'
463	'ZFHX3'
466	'ATF1'
467	'ATF3'
468	'ATF4'
471	'ATIC'
472	'ATM'
473	'RERE'
475	'ATOX1'
476	'ATP1A1'
477	'ATP1A2'
478	'ATP1A3'
480	'ATP1A4'
481	'ATP1B1'
482	'ATP1B2'
483	'ATP1B3'
488	'ATP2A2'
490	'ATP2B1'
491	'ATP2B2'
492	'ATP2B3'
493	'ATP2B4'
495	'ATP4A'
498	'ATP5F1A'
501	'ALDH7A1'
506	'ATP5F1B'
509	'ATP5F1C'
513	'ATP5F1D'
515	'ATP5PB'
516	'ATP5MC1'
517	'ATP5MC2'
518	'ATP5MC3'
521	'ATP5ME'
522	'ATP5PF'
523	'ATP6V1A'
526	'ATP6V1B2'
527	'ATP6V0C'
528	'ATP6V1C1'
529	'ATP6V1E1'
533	'ATP6V0B'
534	'ATP6V1G2'
535	'ATP6V0A1'
537	'ATP6AP1'
538	'ATP7A'
539	'ATP5PO'
540	'ATP7B'
545	'ATR'
546	'ATRX'
547	'KIF1A'
549	'AUH'
550	'AUP1'
551	'AVP'
554	'AVPR2'
558	'AXL'
563	'AZGP1'
567	'B2M'
570	'BAAT'
571	'BACH1'
572	'BAD'
573	'BAG1'
575	'ADGRB1'
576	'ADGRB2'
577	'ADGRB3'
578	'BAK1'
580	'BARD1'
581	'BAX'
582	'BBS1'
583	'BBS2'
585	'BBS4'
586	'BCAT1'
587	'BCAT2'
590	'BCHE'
593	'BCKDHA'
594	'BCKDHB'
595	'CCND1'
596	'BCL2'
597	'BCL2A1'
598	'BCL2L1'
599	'BCL2L2'
602	'BCL3'
604	'BCL6'
605	'BCL7A'
607	'BCL9'
610	'HCN2'
613	'BCR'
617	'BCS1L'
622	'BDH1'
624	'BDKRB2'
627	'BDNF'
629	'CFB'
631	'BFSP1'
633	'BGN'
634	'CEACAM1'
636	'BICD1'
637	'BID'
639	'PRDM1'
641	'BLM'
642	'BLMH'
644	'BLVRA'
645	'BLVRB'
649	'BMP1'
650	'BMP2'
654	'BMP6'
655	'BMP7'
656	'BMP8B'
657	'BMPR1A'
658	'BMPR1B'
659	'BMPR2'
661	'POLR3D'
662	'BNIP1'
663	'BNIP2'
664	'BNIP3'
665	'BNIP3L'
666	'BOK'
667	'DST'
668	'FOXL2'
669	'BPGM'
670	'BPHL'
672	'BRCA1'
673	'BRAF'
677	'ZFP36L1'
678	'ZFP36L2'
682	'BSG'
684	'BST2'
685	'BTC'
686	'BTD'
687	'KLF9'
688	'KLF5'
689	'BTF3'
690	'BTF3P11'
694	'BTG1'
701	'BUB1B'
705	'BYSL'
706	'TSPO'
708	'C1QBP'
710	'SERPING1'
711	'ERC2-IT1'
712	'C1QA'
713	'C1QB'
714	'C1QC'
715	'C1R'
716	'C1S'
717	'C2'
718	'C3'
719	'C3AR1'
725	'C4BPB'
726	'CAPN5'
727	'C5'
730	'C7'
733	'C8G'
734	'OSGIN2'
738	'VPS51'
740	'MRPL49'
741	'ZNHIT2'
744	'MPPED2'
745	'MYRF'
746	'TMEM258'
747	'DAGLA'
750	'GAS8-AS1'
752	'FMNL1'
753	'LDLRAD4'
754	'PTTG1IP'
755	'C21orf2'
757	'TMEM50B'
758	'MPPED1'
760	'CA2'
762	'CA4'
763	'CA5A'
766	'CA7'
767	'CA8'
770	'CA11'
771	'CA12'
773	'CACNA1A'
774	'CACNA1B'
775	'CACNA1C'
776	'CACNA1D'
777	'CACNA1E'
778	'CACNA1F'
780	'DDR1'
781	'CACNA2D1'
782	'CACNB1'
783	'CACNB2'
784	'CACNB3'
785	'CACNB4'
786	'CACNG1'
788	'SLC25A20'
790	'CAD'
793	'CALB1'
794	'CALB2'
796	'CALCA'
800	'CALD1'
801	'CALM1'
805	'CALM2'
808	'CALM3'
810	'CALML3'
811	'CALR'
813	'CALU'
814	'CAMK4'
815	'CAMK2A'
816	'CAMK2B'
817	'CAMK2D'
818	'CAMK2G'
819	'CAMLG'
821	'CANX'
822	'CAPG'
823	'CAPN1'
824	'CAPN2'
825	'CAPN3'
826	'CAPNS1'
828	'CAPS'
829	'CAPZA1'
830	'CAPZA2'
831	'CAST'
832	'CAPZB'
833	'CARS'
834	'CASP1'
835	'CASP2'
836	'CASP3'
837	'CASP4'
838	'CASP5'
839	'CASP6'
840	'CASP7'
841	'CASP8'
842	'CASP9'
843	'CASP10'
844	'CASQ1'
847	'CAT'
857	'CAV1'
858	'CAV2'
860	'RUNX2'
862	'RUNX1T1'
863	'CBFA2T3'
865	'CBFB'
866	'SERPINA6'
867	'CBL'
868	'CBLB'
869	'CBLN1'
871	'SERPINH1'
873	'CBR1'
874	'CBR3'
881	'CCIN'
883	'KYAT1'
885	'CCK'
887	'CCKBR'
889	'KRIT1'
891	'CCNB1'
892	'CCNC'
894	'CCND2'
896	'CCND3'
898	'CCNE1'
899	'CCNF'
900	'CCNG1'
901	'CCNG2'
902	'CCNH'
904	'CCNT1'
905	'CCNT2'
908	'CCT6A'
914	'CD2'
915	'CD3D'
916	'CD3E'
919	'CD247'
920	'CD4'
923	'CD6'
924	'CD7'
925	'CD8A'
926	'CD8B'
928	'CD9'
929	'CD14'
930	'CD19'
933	'CD22'
939	'CD27'
942	'CD86'
943	'TNFRSF8'
945	'CD33'
946	'SIGLEC6'
947	'CD34'
949	'SCARB1'
950	'SCARB2'
951	'CD37'
952	'CD38'
953	'ENTPD1'
954	'ENTPD2'
955	'ENTPD6'
956	'ENTPD3'
957	'ENTPD5'
958	'CD40'
960	'CD44'
961	'CD47'
963	'CD53'
965	'CD58'
966	'CD59'
967	'CD63'
968	'CD68'
972	'CD74'
973	'CD79A'
975	'CD81'
976	'ADGRE5'
977	'CD151'
978	'CDA'
984	'CDK11B'
987	'LRBA'
988	'CDC5L'
989	'SEPT7'
990	'CDC6'
991	'CDC20'
994	'CDC25B'
996	'CDC27'
997	'CDC34'
998	'CDC42'
999	'CDH1'
1000	'CDH2'
1001	'CDH3'
1002	'CDH4'
1004	'CDH6'
1005	'CDH7'
1006	'CDH8'
1007	'CDH9'
1008	'CDH10'
1009	'CDH11'
1010	'CDH12'
1012	'CDH13'
1014	'CDH16'
1016	'CDH18'
1019	'CDK4'
1020	'CDK5'
1021	'CDK6'
1022	'CDK7'
1024	'CDK8'
1025	'CDK9'
1026	'CDKN1A'
1027	'CDKN1B'
1028	'CDKN1C'
1029	'CDKN2A'
1031	'CDKN2C'
1032	'CDKN2D'
1033	'CDKN3'
1036	'CDO1'
1038	'CDR1'
1039	'CDR2'
1040	'CDS1'
1041	'CDSN'
1043	'CD52'
1047	'CLGN'
1050	'CEBPA'
1051	'CEBPB'
1052	'CEBPD'
1053	'CEBPE'
1054	'CEBPG'
1059	'CENPB'
1060	'CENPC'
1062	'CENPE'
1063	'CENPF'
1066	'CES1'
1069	'CETN2'
1070	'CETN3'
1072	'CFL1'
1073	'CFL2'
1075	'CTSC'
1101	'CHAD'
1102	'RCBTB2'
1103	'CHAT'
1104	'RCC1'
1105	'CHD1'
1106	'CHD2'
1107	'CHD3'
1108	'CHD4'
1109	'AKR1C4'
1112	'FOXN3'
1113	'CHGA'
1114	'CHGB'
1116	'CHI3L1'
1119	'CHKA'
1121	'CHM'
1122	'CHML'
1123	'CHN1'
1124	'CHN2'
1128	'CHRM1'
1129	'CHRM2'
1130	'LYST'
1131	'CHRM3'
1132	'CHRM4'
1133	'CHRM5'
1135	'CHRNA2'
1136	'CHRNA3'
1137	'CHRNA4'
1139	'CHRNA7'
1140	'CHRNB1'
1141	'CHRNB2'
1147	'CHUK'
1149	'CIDEA'
1152	'CKB'
1153	'CIRBP'
1154	'CISH'
1155	'TBCB'
1158	'CKM'
1159	'CKMT1B'
1160	'CKMT2'
1161	'ERCC8'
1163	'CKS1B'
1164	'CKS2'
1173	'AP2M1'
1174	'AP1S1'
1175	'AP2S1'
1176	'AP3S1'
1180	'CLCN1'
1181	'CLCN2'
1182	'CLCN3'
1183	'CLCN4'
1184	'CLCN5'
1185	'CLCN6'
1186	'CLCN7'
1187	'CLCNKA'
1191	'CLU'
1192	'CLIC1'
1193	'CLIC2'
1195	'CLK1'
1196	'CLK2'
1197	'CLK2P1'
1198	'CLK3'
1200	'TPP1'
1201	'CLN3'
1203	'CLN5'
1207	'CLNS1A'
1208	'CLPS'
1209	'CLPTM1'
1211	'CLTA'
1212	'CLTB'
1213	'CLTC'
1230	'CCR1'
1232	'CCR3'
1234	'CCR5'
1236	'CCR7'
1238	'ACKR2'
1240	'CMKLR1'
1241	'LTB4R'
1258	'CNGB1'
1263	'PLK3'
1264	'CNN1'
1265	'CNN2'
1266	'CNN3'
1267	'CNP'
1268	'CNR1'
1269	'CNR2'
1271	'CNTFR'
1272	'CNTN1'
1278	'COL1A2'
1282	'COL4A1'
1284	'COL4A2'
1286	'COL4A4'
1287	'COL4A5'
1289	'COL5A1'
1290	'COL5A2'
1291	'COL6A1'
1292	'COL6A2'
1293	'COL6A3'
1294	'COL7A1'
1295	'COL8A1'
1297	'COL9A1'
1298	'COL9A2'
1299	'COL9A3'
1300	'COL10A1'
1301	'COL11A1'
1302	'COL11A2'
1303	'COL12A1'
1305	'COL13A1'
1307	'COL16A1'
1310	'COL19A1'
1311	'COMP'
1312	'COMT'
1314	'COPA'
1315	'COPB1'
1316	'KLF6'
1317	'SLC31A1'
1318	'SLC31A2'
1325	'CORT'
1326	'MAP3K8'
1327	'COX4I1'
1329	'COX5B'
1337	'COX6A1'
1339	'COX6A2'
1340	'COX6B1'
1345	'COX6C'
1346	'COX7A1'
1347	'COX7A2'
1349	'COX7B'
1350	'COX7C'
1351	'COX8A'
1352	'COX10'
1353	'COX11'
1355	'COX15'
1362	'CPD'
1363	'CPE'
1364	'CLDN4'
1365	'CLDN3'
1368	'CPM'
1370	'CPN2'
1371	'CPOX'
1374	'CPT1A'
1376	'CPT2'
1380	'CR2'
1381	'CRABP1'
1382	'CRABP2'
1384	'CRAT'
1385	'CREB1'
1386	'ATF2'
1387	'CREBBP'
1388	'ATF6B'
1389	'CREBL2'
1390	'CREM'
1392	'CRH'
1393	'CRHBP'
1396	'CRIP1'
1397	'CRIP2'
1398	'CRK'
1399	'CRKL'
1400	'CRMP1'
1404	'HAPLN1'
1407	'CRY1'
1408	'CRY2'
1410	'CRYAB'
1412	'CRYBA2'
1414	'CRYBB1'
1415	'CRYBB2'
1416	'CRYBB2P1'
1417	'CRYBB3'
1418	'CRYGA'
1421	'CRYGD'
1427	'CRYGS'
1428	'CRYM'
1429	'CRYZ'
1431	'CS'
1432	'MAPK14'
1434	'CSE1L'
1435	'CSF1'
1436	'CSF1R'
1438	'CSF2RA'
1441	'CSF3R'
1442	'CSH1'
1445	'CSK'
1452	'CSNK1A1'
1453	'CSNK1D'
1455	'CSNK1G2'
1456	'CSNK1G3'
1457	'CSNK2A1'
1459	'CSNK2A2'
1460	'CSNK2B'
1462	'VCAN'
1463	'NCAN'
1464	'CSPG4'
1465	'CSRP1'
1466	'CSRP2'
1468	'SLC25A10'
1471	'CST3'
1473	'CST5'
1476	'CSTB'
1477	'CSTF1'
1478	'CSTF2'
1479	'CSTF3'
1482	'NKX2-5'
1486	'CTBS'
1487	'CTBP1'
1488	'CTBP2'
1489	'CTF1'
1490	'CTGF'
1491	'CTH'
1495	'CTNNA1'
1496	'CTNNA2'
1497	'CTNS'
1499	'CTNNB1'
1501	'CTNND2'
1503	'CTPS1'
1504	'CTRB1'
1506	'CTRL'
1508	'CTSB'
1509	'CTSD'
1512	'CTSH'
1513	'CTSK'
1514	'CTSL'
1515	'CTSV'
1519	'CTSO'
1520	'CTSS'
1522	'CTSZ'
1523	'CUX1'
1524	'CX3CR1'
1525	'CXADR'
1528	'CYB5A'
1534	'CYB561'
1535	'CYBA'
1536	'CYBB'
1537	'CYC1'
1540	'CYLD'
1544	'CYP1A2'
1545	'CYP1B1'
1553	'CYP2A13'
1555	'CYP2B6'
1565	'CYP2D6'
1571	'CYP2E1'
1573	'CYP2J2'
1577	'CYP3A5'
1579	'CYP4A11'
1580	'CYP4B1'
1583	'CYP11A1'
1584	'CYP11B1'
1586	'CYP17A1'
1592	'CYP26A1'
1593	'CYP27A1'
1595	'CYP51A1'
1600	'DAB1'
1601	'DAB2'
1602	'DACH1'
1603	'DAD1'
1604	'CD55'
1605	'DAG1'
1606	'DGKA'
1607	'DGKB'
1608	'DGKG'
1609	'DGKQ'
1611	'DAP'
1612	'DAPK1'
1613	'DAPK3'
1615	'DARS'
1616	'DAXX'
1620	'BRINP1'
1622	'DBI'
1627	'DBN1'
1628	'DBP'
1629	'DBT'
1630	'DCC'
1632	'ECI1'
1633	'DCK'
1634	'DCN'
1635	'DCTD'
1636	'ACE'
1638	'DCT'
1639	'DCTN1'
1641	'DCX'
1642	'DDB1'
1643	'DDB2'
1644	'DDC'
1645	'AKR1C1'
1647	'GADD45A'
1649	'DDIT3'
1650	'DDOST'
1652	'DDT'
1653	'DDX1'
1654	'DDX3X'
1655	'DDX5'
1656	'DDX6'
1657	'DMXL1'
1659	'DHX8'
1660	'DHX9'
1662	'DDX10'
1663	'DDX11'
1665	'DHX15'
1666	'DECR1'
1672	'DEFB1'
1675	'CFD'
1676	'DFFA'
1677	'DFFB'
1678	'TIMM8A'
1687	'GSDME'
1690	'COCH'
1716	'DGUOK'
1717	'DHCR7'
1718	'DHCR24'
1719	'DHFR'
1723	'DHODH'
1725	'DHPS'
1727	'CYB5R3'
1728	'NQO1'
1729	'DIAPH1'
1730	'DIAPH2'
1734	'DIO2'
1735	'DIO3'
1736	'DKC1'
1737	'DLAT'
1738	'DLD'
1739	'DLG1'
1740	'DLG2'
1741	'DLG3'
1742	'DLG4'
1743	'DLST'
1745	'DLX1'
1746	'DLX2'
1748	'DLX4'
1755	'DMBT1'
1756	'DMD'
1757	'SARDH'
1759	'DNM1'
1760	'DMPK'
1762	'DMWD'
1763	'DNA2'
1767	'DNAH5'
1768	'DNAH6'
1770	'DNAH9'
1773	'DNASE1'
1774	'DNASE1L1'
1775	'DNASE1L2'
1777	'DNASE2'
1778	'DYNC1H1'
1780	'DYNC1I1'
1781	'DYNC1I2'
1783	'DYNC1LI2'
1785	'DNM2'
1786	'DNMT1'
1787	'TRDMT1'
1788	'DNMT3A'
1789	'DNMT3B'
1793	'DOCK1'
1795	'DOCK3'
1796	'DOK1'
1797	'DXO'
1798	'DPAGT1'
1800	'DPEP1'
1802	'DPH2'
1804	'DPP6'
1805	'DPT'
1806	'DPYD'
1807	'DPYS'
1808	'DPYSL2'
1809	'DPYSL3'
1810	'DR1'
1812	'DRD1'
1813	'DRD2'
1814	'DRD3'
1815	'DRD4'
1819	'DRG2'
1820	'ARID3A'
1821	'DRP2'
1822	'ATN1'
1826	'DSCAM'
1827	'RCAN1'
1831	'TSC22D3'
1832	'DSP'
1836	'SLC26A2'
1837	'DTNA'
1838	'DTNB'
1839	'HBEGF'
1840	'DTX1'
1841	'DTYMK'
1842	'ECM2'
1843	'DUSP1'
1844	'DUSP2'
1845	'DUSP3'
1846	'DUSP4'
1847	'DUSP5'
1848	'DUSP6'
1849	'DUSP7'
1850	'DUSP8'
1852	'DUSP9'
1854	'DUT'
1855	'DVL1'
1856	'DVL2'
1857	'DVL3'
1859	'DYRK1A'
1861	'TOR1A'
1869	'E2F1'
1871	'E2F3'
1874	'E2F4'
1875	'E2F5'
1876	'E2F6'
1877	'E4F1'
1879	'EBF1'
1880	'GPR183'
1889	'ECE1'
1890	'TYMP'
1891	'ECH1'
1892	'ECHS1'
1893	'ECM1'
1894	'ECT2'
1896	'EDA'
1901	'S1PR1'
1902	'LPAR1'
1906	'EDN1'
1908	'EDN3'
1909	'EDNRA'
1910	'EDNRB'
1911	'PHC1'
1912	'PHC2'
1915	'EEF1A1'
1917	'EEF1A2'
1933	'EEF1B2'
1936	'EEF1D'
1937	'EEF1G'
1938	'EEF2'
1939	'EIF2D'
1942	'EFNA1'
1943	'EFNA2'
1944	'EFNA3'
1945	'EFNA4'
1946	'EFNA5'
1947	'EFNB1'
1948	'EFNB2'
1949	'EFNB3'
1951	'CELSR3'
1952	'CELSR2'
1953	'MEGF6'
1954	'MEGF8'
1955	'MEGF9'
1956	'EGFR'
1958	'EGR1'
1959	'EGR2'
1960	'EGR3'
1961	'EGR4'
1964	'EIF1AX'
1965	'EIF2S1'
1967	'EIF2B1'
1968	'EIF2S3'
1974	'EIF4A2'
1975	'EIF4B'
1977	'EIF4E'
1978	'EIF4EBP1'
1979	'EIF4EBP2'
1981	'EIF4G1'
1982	'EIF4G2'
1983	'EIF5'
1984	'EIF5A'
1990	'CELA1'
1991	'ELANE'
1992	'SERPINB1'
1993	'ELAVL2'
1994	'ELAVL1'
1995	'ELAVL3'
1996	'ELAVL4'
1997	'ELF1'
1998	'ELF2'
2000	'ELF4'
2002	'ELK1'
2004	'ELK3'
2005	'ELK4'
2006	'ELN'
2009	'EML1'
2010	'EMD'
2011	'MARK2'
2012	'EMP1'
2013	'EMP2'
2014	'EMP3'
2016	'EMX1'
2017	'CTTN'
2018	'EMX2'
2020	'EN2'
2021	'ENDOG'
2022	'ENG'
2023	'ENO1'
2026	'ENO2'
2027	'ENO3'
2029	'ENSA'
2030	'SLC29A1'
2033	'EP300'
2034	'EPAS1'
2035	'EPB41'
2036	'EPB41L1'
2037	'EPB41L2'
2039	'DMTN'
2040	'STOM'
2041	'EPHA1'
2042	'EPHA3'
2043	'EPHA4'
2044	'EPHA5'
2045	'EPHA7'
2046	'EPHA8'
2047	'EPHB1'
2048	'EPHB2'
2049	'EPHB3'
2050	'EPHB4'
2051	'EPHB6'
2052	'EPHX1'
2053	'EPHX2'
2054	'STX2'
2055	'CLN8'
2057	'EPOR'
2058	'EPRS'
2059	'EPS8'
2060	'EPS15'
2063	'NR2F6'
2064	'ERBB2'
2065	'ERBB3'
2066	'ERBB4'
2067	'ERCC1'
2068	'ERCC2'
2070	'EYA4'
2071	'ERCC3'
2072	'ERCC4'
2074	'ERCC6'
2077	'ERF'
2078	'ERG'
2079	'ERH'
2081	'ERN1'
2091	'FBL'
2098	'ESD'
2099	'ESR1'
2101	'ESRRA'
2103	'ESRRB'
2104	'ESRRG'
2107	'ETF1'
2108	'ETFA'
2109	'ETFB'
2110	'ETFDH'
2113	'ETS1'
2114	'ETS2'
2115	'ETV1'
2117	'ETV3'
2119	'ETV5'
2120	'ETV6'
2122	'MECOM'
2123	'EVI2A'
2124	'EVI2B'
2125	'EVPL'
2128	'EVX1'
2130	'EWSR1'
2131	'EXT1'
2132	'EXT2'
2134	'EXTL1'
2135	'EXTL2'
2137	'EXTL3'
2138	'EYA1'
2139	'EYA2'
2140	'EYA3'
2145	'EZH1'
2146	'EZH2'
2149	'F2R'
2150	'F2RL1'
2152	'F3'
2155	'F7'
2157	'F8'
2159	'F10'
2161	'F12'
2162	'F13A1'
2166	'FAAH'
2168	'FABP1'
2170	'FABP3'
2171	'FABP5'
2172	'FABP6'
2173	'FABP7'
2175	'FANCA'
2176	'FANCC'
2177	'FANCD2'
2178	'FANCE'
2180	'ACSL1'
2181	'ACSL3'
2182	'ACSL4'
2184	'FAH'
2185	'PTK2B'
2186	'BPTF'
2187	'FANCB'
2188	'FANCF'
2189	'FANCG'
2191	'FAP'
2192	'FBLN1'
2193	'FARSA'
2194	'FASN'
2195	'FAT1'
2197	'FAU'
2199	'FBLN2'
2200	'FBN1'
2202	'EFEMP1'
2207	'FCER1G'
2208	'FCER2'
2210	'FCGR1B'
2212	'FCGR2A'
2214	'FCGR3A'
2217	'FCGRT'
2218	'FKTN'
2219	'FCN1'
2222	'FDFT1'
2224	'FDPS'
2230	'FDX1'
2232	'FDXR'
2235	'FECH'
2237	'FEN1'
2239	'GPC4'
2241	'FER'
2242	'FES'
2245	'FGD1'
2246	'FGF1'
2247	'FGF2'
2248	'FGF3'
2252	'FGF7'
2253	'FGF8'
2254	'FGF9'
2257	'FGF12'
2258	'FGF13'
2259	'FGF14'
2260	'FGFR1'
2261	'FGFR3'
2262	'GPC5'
2263	'FGFR2'
2264	'FGFR4'
2267	'FGL1'
2268	'FGR'
2271	'FH'
2272	'FHIT'
2273	'FHL1'
2274	'FHL2'
2275	'FHL3'
2280	'FKBP1A'
2281	'FKBP1B'
2286	'FKBP2'
2287	'FKBP3'
2288	'FKBP4'
2289	'FKBP5'
2290	'FOXG1'
2294	'FOXF1'
2295	'FOXF2'
2296	'FOXC1'
2297	'FOXD1'
2300	'FOXL1'
2301	'FOXE3'
2303	'FOXC2'
2307	'FOXS1'
2308	'FOXO1'
2313	'FLI1'
2314	'FLII'
2316	'FLNA'
2317	'FLNB'
2318	'FLNC'
2319	'FLOT2'
2321	'FLT1'
2322	'FLT3'
2323	'FLT3LG'
2324	'FLT4'
2327	'FMO2'
2330	'FMO5'
2331	'FMOD'
2332	'FMR1'
2334	'AFF2'
2335	'FN1'
2339	'FNTA'
2346	'FOLH1'
2348	'FOLR1'
2350	'FOLR2'
2353	'FOS'
2354	'FOSB'
2355	'FOSL2'
2356	'FPGS'
2357	'FPR1'
2395	'FXN'
2444	'FRK'
2475	'MTOR'
2483	'FRG1'
2487	'FRZB'
2495	'FTH1'
2512	'FTL'
2517	'FUCA1'
2519	'FUCA2'
2520	'GAST'
2521	'FUS'
2525	'FUT3'
2526	'FUT4'
2527	'FUT5'
2528	'FUT6'
2529	'FUT7'
2530	'FUT8'
2531	'KDSR'
2532	'ACKR1'
2533	'FYB1'
2534	'FYN'
2535	'FZD2'
2537	'IFI6'
2538	'G6PC'
2539	'G6PD'
2542	'SLC37A4'
2547	'XRCC6'
2548	'GAA'
2549	'GAB1'
2550	'GABBR1'
2551	'GABPA'
2553	'GABPB1'
2554	'GABRA1'
2555	'GABRA2'
2556	'GABRA3'
2557	'GABRA4'
2558	'GABRA5'
2560	'GABRB1'
2561	'GABRB2'
2562	'GABRB3'
2563	'GABRD'
2564	'GABRE'
2565	'GABRG1'
2566	'GABRG2'
2567	'GABRG3'
2571	'GAD1'
2572	'GAD2'
2580	'GAK'
2581	'GALC'
2582	'GALE'
2583	'B4GALNT1'
2584	'GALK1'
2585	'GALK2'
2587	'GALR1'
2588	'GALNS'
2589	'GALNT1'
2590	'GALNT2'
2591	'GALNT3'
2592	'GALT'
2593	'GAMT'
2595	'GANC'
2596	'GAP43'
2597	'GAPDH'
2615	'LRRC32'
2617	'GARS'
2618	'GART'
2619	'GAS1'
2620	'GAS2'
2621	'GAS6'
2622	'GAS8'
2628	'GATM'
2629	'GBA'
2630	'GBAP1'
2631	'NIPSNAP2'
2632	'GBE1'
2634	'GBP2'
2635	'GBP3'
2639	'GCDH'
2644	'GCHFR'
2645	'GCK'
2647	'BLOC1S1'
2648	'KAT2A'
2650	'GCNT1'
2653	'GCSH'
2662	'GDF10'
2664	'GDI1'
2665	'GDI2'
2668	'GDNF'
2669	'GEM'
2670	'GFAP'
2671	'GFER'
2673	'GFPT1'
2674	'GFRA1'
2675	'GFRA2'
2676	'GFRA3'
2677	'GGCX'
2678	'GGT1'
2679	'GGT3P'
2681	'GGTA1P'
2683	'B4GALT1'
2686	'GGT7'
2687	'GGT5'
2688	'GH1'
2689	'GH2'
2690	'GHR'
2692	'GHRHR'
2693	'GHSR'
2696	'GIPR'
2697	'GJA1'
2701	'GJA4'
2703	'GJA8'
2705	'GJB1'
2707	'GJB3'
2710	'GK'
2713	'GK3P'
2717	'GLA'
2720	'GLB1'
2729	'GCLC'
2730	'GCLM'
2731	'GLDC'
2733	'GLE1'
2734	'GLG1'
2735	'GLI1'
2737	'GLI3'
2738	'GLI4'
2739	'GLO1'
2742	'GLRA2'
2743	'GLRB'
2744	'GLS'
2745	'GLRX'
2746	'GLUD1'
2747	'GLUD2'
2752	'GLUL'
2760	'GM2A'
2762	'GMDS'
2764	'GMFB'
2765	'GML'
2766	'GMPR'
2767	'GNA11'
2768	'GNA12'
2769	'GNA15'
2770	'GNAI1'
2771	'GNAI2'
2773	'GNAI3'
2774	'GNAL'
2775	'GNAO1'
2776	'GNAQ'
2778	'GNAS'
2781	'GNAZ'
2782	'GNB1'
2783	'GNB2'
2784	'GNB3'
2785	'GNG3'
2786	'GNG4'
2787	'GNG5'
2788	'GNG7'
2790	'GNG10'
2791	'GNG11'
2794	'GNL1'
2796	'GNRH1'
2797	'GNRH2'
2799	'GNS'
2800	'GOLGA1'
2801	'GOLGA2'
2802	'GOLGA3'
2803	'GOLGA4'
2804	'GOLGB1'
2805	'GOT1'
2806	'GOT2'
2810	'SFN'
2815	'GP9'
2817	'GPC1'
2819	'GPD1'
2820	'GPD2'
2821	'GPI'
2822	'GPLD1'
2823	'GPM6A'
2824	'GPM6B'
2826	'CCR10'
2827	'GPR3'
2828	'GPR4'
2829	'XCR1'
2830	'GPR6'
2831	'NPBWR1'
2833	'CXCR3'
2834	'PRLHR'
2835	'GPR12'
2837	'UTS2R'
2840	'GPR17'
2842	'GPR19'
2843	'GPR20'
2844	'GPR21'
2845	'GPR22'
2847	'MCHR1'
2848	'GPR25'
2849	'GPR26'
2850	'GPR27'
2852	'GPER1'
2857	'GPR34'
2861	'GPR37'
2862	'MLNR'
2863	'GPR39'
2864	'FFAR1'
2868	'GRK4'
2869	'GRK5'
2870	'GRK6'
2872	'MKNK2'
2873	'GPS1'
2874	'GPS2'
2875	'GPT'
2876	'GPX1'
2878	'GPX3'
2879	'GPX4'
2880	'GPX5'
2882	'GPX7'
2885	'GRB2'
2886	'GRB7'
2887	'GRB10'
2888	'GRB14'
2889	'RAPGEF1'
2890	'GRIA1'
2891	'GRIA2'
2892	'GRIA3'
2893	'GRIA4'
2894	'GRID1'
2895	'GRID2'
2896	'GRN'
2897	'GRIK1'
2898	'GRIK2'
2899	'GRIK3'
2900	'GRIK4'
2901	'GRIK5'
2902	'GRIN1'
2903	'GRIN2A'
2904	'GRIN2B'
2905	'GRIN2C'
2906	'GRIN2D'
2907	'GRINA'
2908	'NR3C1'
2909	'ARHGAP35'
2911	'GRM1'
2912	'GRM2'
2913	'GRM3'
2914	'GRM4'
2915	'GRM5'
2917	'GRM7'
2918	'GRM8'
2919	'CXCL1'
2920	'CXCL2'
2921	'CXCL3'
2922	'GRP'
2923	'PDIA3'
2925	'GRPR'
2926	'GRSF1'
2931	'GSK3A'
2932	'GSK3B'
2934	'GSN'
2935	'GSPT1'
2936	'GSR'
2937	'GSS'
2941	'GSTA4'
2944	'GSTM1'
2946	'GSTM2'
2947	'GSTM3'
2948	'GSTM4'
2949	'GSTM5'
2950	'GSTP1'
2952	'GSTT1'
2954	'GSTZ1'
2956	'MSH6'
2957	'GTF2A1'
2958	'GTF2A2'
2959	'GTF2B'
2960	'GTF2E1'
2961	'GTF2E2'
2962	'GTF2F1'
2963	'GTF2F2'
2965	'GTF2H1'
2967	'GTF2H3'
2968	'GTF2H4'
2969	'GTF2I'
2971	'GTF3A'
2972	'BRF1'
2975	'GTF3C1'
2976	'GTF3C2'
2977	'GUCY1A2'
2979	'GUCA1B'
2980	'GUCA2A'
2981	'GUCA2B'
2982	'GUCY1A1'
2983	'GUCY1B1'
2987	'GUK1'
2990	'GUSB'
2992	'GYG1'
2995	'GYPC'
2996	'GYPE'
2997	'GYS1'
2999	'GZMH'
3002	'GZMB'
3004	'GZMM'
3005	'H1F0'
3006	'HIST1H1C'
3007	'HIST1H1D'
3008	'HIST1H1E'
3012	'HIST1H2AE'
3013	'HIST1H2AD'
3014	'H2AFX'
3015	'H2AFZ'
3017	'HIST1H2BD'
3018	'HIST1H2BB'
3021	'H3F3B'
3024	'HIST1H1A'
3028	'HSD17B10'
3029	'HAGH'
3030	'HADHA'
3032	'HADHB'
3033	'HADH'
3035	'HARS'
3039	'HBA1'
3040	'HBA2'
3042	'HBM'
3043	'HBB'
3047	'HBG1'
3049	'HBQ1'
3050	'HBZ'
3052	'HCCS'
3054	'HCFC1'
3055	'HCK'
3059	'HCLS1'
3060	'HCRT'
3061	'HCRTR1'
3064	'HTT'
3065	'HDAC1'
3066	'HDAC2'
3067	'HDC'
3068	'HDGF'
3069	'HDLBP'
3070	'HELLS'
3073	'HEXA'
3074	'HEXB'
3075	'CFH'
3081	'HGD'
3082	'HGF'
3084	'NRG1'
3087	'HHEX'
3091	'HIF1A'
3092	'HIP1'
3093	'UBE2K'
3094	'HINT1'
3096	'HIVEP1'
3097	'HIVEP2'
3098	'HK1'
3099	'HK2'
3104	'ZBTB48'
3105	'HLA-A'
3106	'HLA-B'
3107	'HLA-C'
3108	'HLA-DMA'
3109	'HLA-DMB'
3111	'HLA-DOA'
3112	'HLA-DOB'
3113	'HLA-DPA1'
3115	'HLA-DPB1'
3116	'HLA-DPB2'
3119	'HLA-DQB1'
3120	'HLA-DQB2'
3122	'HLA-DRA'
3123	'HLA-DRB1'
3125	'HLA-DRB3'
3126	'HLA-DRB4'
3127	'HLA-DRB5'
3131	'HLF'
3133	'HLA-E'
3134	'HLA-F'
3135	'HLA-G'
3136	'HLA-H'
3137	'HLA-J'
3139	'HLA-L'
3140	'MR1'
3141	'HLCS'
3145	'HMBS'
3146	'HMGB1'
3148	'HMGB2'
3149	'HMGB3'
3150	'HMGN1'
3151	'HMGN2'
3155	'HMGCL'
3156	'HMGCR'
3157	'HMGCS1'
3158	'HMGCS2'
3159	'HMGA1'
3162	'HMOX1'
3163	'HMOX2'
3164	'NR4A1'
3166	'HMX1'
3167	'HMX2'
3170	'FOXA2'
3171	'FOXA3'
3175	'ONECUT1'
3176	'HNMT'
3177	'SLC29A2'
3178	'HNRNPA1'
3181	'HNRNPA2B1'
3182	'HNRNPAB'
3183	'HNRNPC'
3184	'HNRNPD'
3185	'HNRNPF'
3187	'HNRNPH1'
3188	'HNRNPH2'
3189	'HNRNPH3'
3190	'HNRNPK'
3191	'HNRNPL'
3192	'HNRNPU'
3195	'TLX1'
3196	'TLX2'
3200	'HOXA3'
3202	'HOXA5'
3208	'HPCA'
3217	'HOXB7'
3228	'HOXC12'
3231	'HOXD1'
3234	'HOXD8'
3235	'HOXD9'
3241	'HPCAL1'
3248	'HPGD'
3249	'HPN'
3250	'HPR'
3251	'HPRT1'
3257	'HPS1'
3265	'HRAS'
3267	'AGFG1'
3268	'AGFG2'
3269	'HRH1'
3270	'HRC'
3274	'HRH2'
3275	'PRMT2'
3276	'PRMT1'
3280	'HES1'
3281	'HSBP1'
3290	'HSD11B1'
3291	'HSD11B2'
3292	'HSD17B1'
3293	'HSD17B3'
3295	'HSD17B4'
3297	'HSF1'
3298	'HSF2'
3299	'HSF4'
3300	'DNAJB2'
3301	'DNAJA1'
3303	'HSPA1A'
3305	'HSPA1L'
3306	'HSPA2'
3308	'HSPA4'
3309	'HSPA5'
3310	'HSPA6'
3312	'HSPA8'
3313	'HSPA9'
3315	'HSPB1'
3316	'HSPB2'
3320	'HSP90AA1'
3321	'IGSF3'
3326	'HSP90AB1'
3329	'HSPD1'
3336	'HSPE1'
3337	'DNAJB1'
3338	'DNAJC4'
3340	'NDST1'
3344	'FOXN2'
3350	'HTR1A'
3354	'HTR1E'
3355	'HTR1F'
3356	'HTR2A'
3358	'HTR2C'
3360	'HTR4'
3361	'HTR5A'
3363	'HTR7'
3364	'HUS1'
3371	'TNC'
3375	'IAPP'
3376	'IARS'
3382	'ICA1'
3384	'ICAM2'
3385	'ICAM3'
3386	'ICAM4'
3396	'MRPL58'
3397	'ID1'
3398	'ID2'
3399	'ID3'
3400	'ID4'
3416	'IDE'
3417	'IDH1'
3418	'IDH2'
3419	'IDH3A'
3420	'IDH3B'
3421	'IDH3G'
3422	'IDI1'
3423	'IDS'
3425	'IDUA'
3428	'IFI16'
3429	'IFI27'
3430	'IFI35'
3431	'SP110'
3433	'IFIT2'
3434	'IFIT1'
3437	'IFIT3'
3454	'IFNAR1'
3455	'IFNAR2'
3459	'IFNGR1'
3460	'IFNGR2'
3475	'IFRD1'
3476	'IGBP1'
3479	'IGF1'
3480	'IGF1R'
3482	'IGF2R'
3483	'IGFALS'
3485	'IGFBP2'
3486	'IGFBP3'
3488	'IGFBP5'
3489	'IGFBP6'
3490	'IGFBP7'
3491	'CYR61'
3508	'IGHMBP2'
3516	'RBPJ'
3543	'IGLL1'
3547	'IGSF1'
3550	'IK'
3551	'IKBKB'
3553	'IL1B'
3556	'IL1RAP'
3560	'IL2RB'
3563	'IL3RA'
3566	'IL4R'
3570	'IL6R'
3572	'IL6ST'
3575	'IL7R'
3581	'IL9R'
3587	'IL10RA'
3588	'IL10RB'
3589	'IL11'
3590	'IL11RA'
3595	'IL12RB2'
3597	'IL13RA1'
3598	'IL13RA2'
3600	'IL15'
3601	'IL15RA'
3607	'FOXK2'
3608	'ILF2'
3609	'ILF3'
3611	'ILK'
3612	'IMPA1'
3613	'IMPA2'
3614	'IMPDH1'
3615	'IMPDH2'
3617	'IMPG1'
3619	'INCENP'
3621	'ING1'
3622	'ING2'
3623	'INHA'
3624	'INHBA'
3625	'INHBB'
3626	'INHBC'
3628	'INPP1'
3631	'INPP4A'
3632	'INPP5A'
3633	'INPP5B'
3635	'INPP5D'
3636	'INPPL1'
3638	'INSIG1'
3640	'INSL3'
3642	'INSM1'
3643	'INSR'
3646	'EIF3E'
3652	'IPP'
3653	'IPW'
3654	'IRAK1'
3655	'ITGA6'
3658	'IREB2'
3660	'IRF2'
3661	'IRF3'
3663	'IRF5'
3665	'IRF7'
3667	'IRS1'
3669	'ISG20'
3670	'ISL1'
3671	'ISLR'
3672	'ITGA1'
3673	'ITGA2'
3674	'ITGA2B'
3675	'ITGA3'
3678	'ITGA5'
3679	'ITGA7'
3680	'ITGA9'
3682	'ITGAE'
3684	'ITGAM'
3685	'ITGAV'
3687	'ITGAX'
3688	'ITGB1'
3689	'ITGB2'
3691	'ITGB4'
3692	'EIF6'
3693	'ITGB5'
3695	'ITGB7'
3696	'ITGB8'
3700	'ITIH4'
3703	'STT3A'
3704	'ITPA'
3705	'ITPK1'
3706	'ITPKA'
3707	'ITPKB'
3708	'ITPR1'
3709	'ITPR2'
3710	'ITPR3'
3712	'IVD'
3713	'IVL'
3714	'JAG2'
3716	'JAK1'
3717	'JAK2'
3718	'JAK3'
3720	'JARID2'
3725	'JUN'
3726	'JUNB'
3727	'JUND'
3728	'JUP'
3730	'ANOS1'
3732	'CD82'
3735	'KARS'
3736	'KCNA1'
3737	'KCNA2'
3738	'KCNA3'
3739	'KCNA4'
3741	'KCNA5'
3745	'KCNB1'
3746	'KCNC1'
3747	'KCNC2'
3748	'KCNC3'
3749	'KCNC4'
3750	'KCND1'
3751	'KCND2'
3752	'KCND3'
3754	'KCNF1'
3755	'KCNG1'
3756	'KCNH1'
3757	'KCNH2'
3759	'KCNJ2'
3760	'KCNJ3'
3761	'KCNJ4'
3762	'KCNJ5'
3763	'KCNJ6'
3764	'KCNJ8'
3765	'KCNJ9'
3766	'KCNJ10'
3767	'KCNJ11'
3768	'KCNJ12'
3770	'KCNJ14'
3773	'KCNJ16'
3775	'KCNK1'
3776	'KCNK2'
3777	'KCNK3'
3778	'KCNMA1'
3779	'KCNMB1'
3780	'KCNN1'
3781	'KCNN2'
3782	'KCNN3'
3783	'KCNN4'
3784	'KCNQ1'
3785	'KCNQ2'
3786	'KCNQ3'
3787	'KCNS1'
3788	'KCNS2'
3790	'KCNS3'
3791	'KDR'
3795	'KHK'
3796	'KIF2A'
3797	'KIF3C'
3798	'KIF5A'
3799	'KIF5B'
3800	'KIF5C'
3801	'KIFC3'
3814	'KISS1'
3815	'KIT'
3817	'KLK2'
3818	'KLKB1'
3821	'KLRC1'
3822	'KLRC2'
3823	'KLRC3'
3827	'KNG1'
3831	'KLC1'
3832	'KIF11'
3834	'KIF25'
3835	'KIF22'
3836	'KPNA1'
3837	'KPNB1'
3838	'KPNA2'
3839	'KPNA3'
3840	'KPNA4'
3841	'KPNA5'
3842	'TNPO1'
3843	'IPO5'
3845	'KRAS'
3846	'KRTAP5-9'
3850	'KRT3'
3856	'KRT8'
3857	'KRT9'
3858	'KRT10'
3861	'KRT14'
3866	'KRT15'
3872	'KRT17'
[truncated: 13,746 more rows]
